# Supplementary material for: Differential responses of the intestine and liver transcriptome to high levels of plant proteins in diets for large yellow croaker (Larimichthys crocea)
Source: Front Genet. 2025 Mar 5;16:1540305. doi: 10.3389/fgene.2025.1540305 (PMC11919891; doi:10.3389/fgene.2025.1540305)
Supplement: Supplementary file 1 [file Table2.xlsx]

## Sheet: GO
ONTOLOGY	ID	Description		GeneRatio	BgRatio	pvalue	p.adjust	qvalue	geneID	Count
CC	GO:0036156	inner dynein arm		13/215	207/16685	2.93e-06	0.0102663	0.0099066	evm.TU.LG1.333/evm.TU.LG10.515/evm.TU.LG14.115/evm.TU.LG14.988/evm.TU.LG15.415/evm.TU.LG17.286/evm.TU.LG17.319/evm.TU.LG17.411/evm.TU.LG2.13/evm.TU.LG2.159/evm.TU.LG2.549/evm.TU.LG20.186/evm.TU.LG23.429	13
BP	GO:0016125	sterol metabolic process		5/211	23/16683	8.63e-06	0.00297615	0.00291486	evm.TU.LG14.733/evm.TU.LG19.427/evm.TU.LG19.428/evm.TU.LG19.429/evm.TU.LG23.475	5
BP	GO:0008203	cholesterol metabolic process		11/215	165/16685	9.78e-06	0.0171488	0.016548	evm.TU.LG1.333/evm.TU.LG10.515/evm.TU.LG14.115/evm.TU.LG14.988/evm.TU.LG15.415/evm.TU.LG17.286/evm.TU.LG17.319/evm.TU.LG17.411/evm.TU.LG2.549/evm.TU.LG20.186/evm.TU.LG23.429	11
CC	GO:0005858	axonemal dynein complex		11/215	195/16685	4.63e-05	0.0443339	0.0427805	evm.TU.LG1.333/evm.TU.LG10.515/evm.TU.LG14.115/evm.TU.LG14.988/evm.TU.LG15.415/evm.TU.LG17.286/evm.TU.LG17.319/evm.TU.LG17.411/evm.TU.LG2.549/evm.TU.LG20.186/evm.TU.LG23.429	11
MF	GO:0043236	laminin binding		16/215	399/16685	6.25e-05	0.0443339	0.0427805	evm.TU.LG1.594/evm.TU.LG10.515/evm.TU.LG11.890/evm.TU.LG12.447/evm.TU.LG13.151/evm.TU.LG14.155/evm.TU.LG17.413/evm.TU.LG19.52/evm.TU.LG2.13/evm.TU.LG2.260/evm.TU.LG2.549/evm.TU.LG22.761/evm.TU.LG23.290/evm.TU.LG3.579/evm.TU.LG4.125/evm.TU.LG4.135	16
BP	GO:1902652	secondary alcohol metabolic process		14/215	316/16685	6.32e-05	0.0443339	0.0427805	evm.TU.LG10.662/evm.TU.LG12.141/evm.TU.LG12.332/evm.TU.LG14.155/evm.TU.LG15.164_evm.TU.LG15.165/evm.TU.LG17.172/evm.TU.LG17.177/evm.TU.LG17.411/evm.TU.LG17.573/evm.TU.LG19.389/evm.TU.LG22.661/evm.TU.LG24.122/evm.TU.LG24.123/evm.TU.LG4.135	14
BP	GO:0006631	fatty acid metabolic process		6/184	56/14779	6.65e-05	0.0287179	0.0258909	evm.TU.LG1.954/evm.TU.LG1.956/evm.TU.LG12.141/evm.TU.LG15.164_evm.TU.LG15.165/evm.TU.LG17.663/evm.TU.LG22.661	6
BP	GO:0033002	muscle cell proliferation		5/211	38/16683	0.000110293	0.0190255	0.0186337	evm.TU.LG14.733/evm.TU.LG19.427/evm.TU.LG19.428/evm.TU.LG19.429/evm.TU.LG23.475	5
MF	GO:0005518	collagen binding		5/215	43/16685	0.000219133	0.128047	0.12356	evm.TU.LG17.172/evm.TU.LG17.177/evm.TU.LG19.389/evm.TU.LG3.850/evm.TU.LG4.135	5
MF	GO:0043394	proteoglycan binding		8/215	134/16685	0.00034663	0.139617	0.134725	evm.TU.LG1.594/evm.TU.LG10.515/evm.TU.LG11.890/evm.TU.LG17.413/evm.TU.LG2.549/evm.TU.LG23.290/evm.TU.LG4.125/evm.TU.LG4.135	8
MF	GO:0005004	GPI-linked ephrin receptor activity		7/184	106/14779	0.000357312	0.0647087	0.0583387	evm.TU.LG1.954/evm.TU.LG1.956/evm.TU.LG12.141/evm.TU.LG15.164_evm.TU.LG15.165/evm.TU.LG17.663/evm.TU.LG22.661/evm.TU.LG22.881	7
MF	GO:0004867	serine-type endopeptidase inhibitor activity		7/215	104/16685	0.00039488	0.139617	0.134725	evm.TU.LG1.594/evm.TU.LG11.890/evm.TU.LG12.447/evm.TU.LG2.549/evm.TU.LG3.579/evm.TU.LG4.125/evm.TU.LG4.135	7
MF	GO:0050840	extracellular matrix binding		6/215	75/16685	0.000410139	0.139617	0.134725	evm.TU.LG1.333/evm.TU.LG10.515/evm.TU.LG14.115/evm.TU.LG14.988/evm.TU.LG17.286/evm.TU.LG2.549	6
MF	GO:0004866	endopeptidase inhibitor activity		6/184	79/14779	0.000449366	0.0647087	0.0583387	evm.TU.LG1.954/evm.TU.LG1.956/evm.TU.LG12.141/evm.TU.LG13.5/evm.TU.LG22.661/evm.TU.LG22.881	6
MF	GO:0043237	laminin-1 binding		14/215	382/16685	0.000449845	0.139617	0.134725	evm.TU.LG1.333/evm.TU.LG1.396/evm.TU.LG10.515/evm.TU.LG14.115/evm.TU.LG14.988/evm.TU.LG15.415/evm.TU.LG17.286/evm.TU.LG17.319/evm.TU.LG17.411/evm.TU.LG2.13/evm.TU.LG2.159/evm.TU.LG2.549/evm.TU.LG20.186/evm.TU.LG23.429	14
MF	GO:0030414	peptidase inhibitor activity		15/215	428/16685	0.000452112	0.139617	0.134725	evm.TU.LG1.333/evm.TU.LG10.515/evm.TU.LG14.115/evm.TU.LG14.988/evm.TU.LG15.415/evm.TU.LG17.172/evm.TU.LG17.177/evm.TU.LG17.278/evm.TU.LG17.286/evm.TU.LG17.319/evm.TU.LG17.411/evm.TU.LG2.549/evm.TU.LG20.186/evm.TU.LG20.614/evm.TU.LG23.429	15
MF	GO:0043121	neurotrophin binding		13/215	340/16685	0.000482708	0.139617	0.134725	evm.TU.LG1.333/evm.TU.LG10.120/evm.TU.LG11.807/evm.TU.LG12.598/evm.TU.LG15.458/evm.TU.LG18.81/evm.TU.LG19.52/evm.TU.LG19.215/evm.TU.LG19.389/evm.TU.LG22.661/evm.TU.LG3.157/evm.TU.LG3.158/evm.TU.LG4.135	13
MF	GO:0061135	endopeptidase regulator activity		11/215	257/16685	0.000517689	0.139617	0.134725	evm.TU.LG1.396/evm.TU.LG10.515/evm.TU.LG12.465/evm.TU.LG13.151/evm.TU.LG14.155/evm.TU.LG17.411/evm.TU.LG2.260/evm.TU.LG20.186/evm.TU.LG21.815/evm.TU.LG22.761/evm.TU.LG4.135	11
MF	GO:0020037	heme binding		10/215	223/16685	0.000646501	0.157934	0.1524	evm.TU.LG1.333/evm.TU.LG10.515/evm.TU.LG13.151/evm.TU.LG14.155/evm.TU.LG14.988/evm.TU.LG17.278/evm.TU.LG2.549/evm.TU.LG20.137/evm.TU.LG22.761/evm.TU.LG4.135	10
MF	GO:0046906	tetrapyrrole binding		6/215	84/16685	0.000752298	0.157934	0.1524	evm.TU.LG15.415/evm.TU.LG17.411/evm.TU.LG20.186/evm.TU.LG22.881/evm.TU.LG3.850/evm.TU.LG4.135	6
BP	GO:0045932	negative regulation of muscle contraction		4/215	33/16685	0.000818375	0.157934	0.1524	evm.TU.LG1.352/evm.TU.LG17.286/evm.TU.LG20.186/evm.TU.LG3.850	4
MF	GO:0052689	carboxylic ester hydrolase activity		4/215	33/16685	0.000818375	0.157934	0.1524	evm.TU.LG12.447/evm.TU.LG2.549/evm.TU.LG3.579/evm.TU.LG4.135	4
MF	GO:0016229	steroid dehydrogenase activity		10/215	233/16685	0.00090529	0.157934	0.1524	evm.TU.LG1.1238/evm.TU.LG1.1239/evm.TU.LG10.662/evm.TU.LG12.332/evm.TU.LG14.624/evm.TU.LG15.431/evm.TU.LG17.411/evm.TU.LG17.427/evm.TU.LG17.539/evm.TU.LG3.850	10
MF	GO:0005030	neurotrophin receptor activity		11/215	276/16685	0.000931918	0.157934	0.1524	evm.TU.LG10.471/evm.TU.LG11.802/evm.TU.LG17.1/evm.TU.LG17.427/evm.TU.LG17.573/evm.TU.LG17.674/evm.TU.LG18.174/evm.TU.LG18.637/evm.TU.LG18.942/evm.TU.LG21.685/evm.TU.LG21.838	11
MF	GO:0050254	rhodopsin kinase activity		3/184	16/14779	0.00094352	0.0726599	0.0655072	evm.TU.LG12.692/evm.TU.LG14.624/evm.TU.LG17.674	3
MF	GO:0070052	collagen V binding		5/215	59/16685	0.000964713	0.157934	0.1524	evm.TU.LG1.333/evm.TU.LG11.890/evm.TU.LG13.151/evm.TU.LG20.137/evm.TU.LG22.761	5
MF	GO:0097027	ubiquitin-protein transferase activator activity		5/215	59/16685	0.000964713	0.157934	0.1524	evm.TU.LG1.333/evm.TU.LG11.890/evm.TU.LG13.151/evm.TU.LG20.137/evm.TU.LG22.761	5
BP	GO:1901568	fatty acid derivative metabolic process		4/184	36/14779	0.00100329	0.0726599	0.0655072	evm.TU.LG16.207/evm.TU.LG18.81/evm.TU.LG18.114/evm.TU.LG19.266	4
BP	GO:0001676	long-chain fatty acid metabolic process		6/184	92/14779	0.00100917	0.0726599	0.0655072	evm.TU.LG1.954/evm.TU.LG1.956/evm.TU.LG12.141/evm.TU.LG15.164_evm.TU.LG15.165/evm.TU.LG17.663/evm.TU.LG22.661	6
BP	GO:0090181	regulation of cholesterol metabolic process		4/215	35/16685	0.00102632	0.157934	0.1524	evm.TU.LG1.89/evm.TU.LG17.172/evm.TU.LG17.177/evm.TU.LG21.849	4
BP	GO:0008202	steroid metabolic process		8/215	159/16685	0.0010723	0.157934	0.1524	evm.TU.LG1.352/evm.TU.LG10.515/evm.TU.LG17.286/evm.TU.LG17.411/evm.TU.LG2.159/evm.TU.LG20.186/evm.TU.LG3.850/evm.TU.LG4.135	8
BP	GO:0006066	alcohol metabolic process		6/215	90/16685	0.00108112	0.157934	0.1524	evm.TU.LG14.115/evm.TU.LG14.988/evm.TU.LG15.415/evm.TU.LG17.286/evm.TU.LG17.411/evm.TU.LG2.549	6
BP	GO:0050727	regulation of inflammatory response		4/215	36/16685	0.00114307	0.159705	0.154109	evm.TU.LG1.396/evm.TU.LG17.286/evm.TU.LG17.573/evm.TU.LG20.186	4
BP	GO:0042180	cellular ketone metabolic process		3/215	17/16685	0.00125556	0.159705	0.154109	evm.TU.LG16.400/evm.TU.LG17.172/evm.TU.LG17.177	3
MF	GO:0005003	ephrin receptor activity		12/215	332/16685	0.00128531	0.159705	0.154109	evm.TU.LG1.352/evm.TU.LG13.5/evm.TU.LG17.34/evm.TU.LG17.103/evm.TU.LG17.411/evm.TU.LG17.573/evm.TU.LG18.81/evm.TU.LG20.186/evm.TU.LG22.847/evm.TU.LG22.881/evm.TU.LG3.850/evm.TU.LG4.135	12
MF	GO:0016936	galactoside binding		9/215	204/16685	0.00134128	0.159705	0.154109	evm.TU.LG11.807/evm.TU.LG12.141/evm.TU.LG16.207/evm.TU.LG18.81/evm.TU.LG18.114/evm.TU.LG19.266/evm.TU.LG22.761/evm.TU.LG23.227/evm.TU.LG4.135	9
MF	GO:0035252	UDP-xylosyltransferase activity		12/215	334/16685	0.00135246	0.159705	0.154109	evm.TU.LG10.471/evm.TU.LG11.802/evm.TU.LG17.1/evm.TU.LG17.427/evm.TU.LG17.573/evm.TU.LG17.674/evm.TU.LG18.174/evm.TU.LG18.637/evm.TU.LG18.942/evm.TU.LG20.64/evm.TU.LG21.685/evm.TU.LG21.838	12
BP	GO:0045834	positive regulation of lipid metabolic process		6/215	95/16685	0.00143113	0.159705	0.154109	evm.TU.LG1.333/evm.TU.LG10.515/evm.TU.LG12.598/evm.TU.LG17.319/evm.TU.LG2.13/evm.TU.LG22.198	6
BP	GO:0060135	maternal process involved in female pregnancy		6/184	99/14779	0.0014764	0.0785331	0.0708022	evm.TU.LG11.807/evm.TU.LG16.207/evm.TU.LG18.81/evm.TU.LG18.114/evm.TU.LG19.266/evm.TU.LG23.227	6
BP	GO:0033197	response to vitamin E		6/215	96/16685	0.00151043	0.159705	0.154109	evm.TU.LG14.115/evm.TU.LG14.988/evm.TU.LG15.415/evm.TU.LG17.286/evm.TU.LG17.411/evm.TU.LG2.549	6
BP	GO:0042759	long-chain fatty acid biosynthetic process		9/215	208/16685	0.00153403	0.159705	0.154109	evm.TU.LG11.807/evm.TU.LG12.141/evm.TU.LG16.207/evm.TU.LG18.81/evm.TU.LG18.114/evm.TU.LG19.266/evm.TU.LG22.761/evm.TU.LG23.227/evm.TU.LG4.135	9
BP	GO:0048678	response to axon injury		4/215	39/16685	0.00154876	0.159705	0.154109	evm.TU.LG10.120/evm.TU.LG11.807/evm.TU.LG15.458/evm.TU.LG18.81	4
BP	GO:0042462	eye photoreceptor cell development		4/215	39/16685	0.00154876	0.159705	0.154109	evm.TU.LG10.120/evm.TU.LG11.807/evm.TU.LG15.458/evm.TU.LG18.81	4
BP	GO:0046461	neutral lipid catabolic process		3/184	19/14779	0.0015884	0.0785331	0.0708022	evm.TU.LG1.954/evm.TU.LG1.956/evm.TU.LG17.663	3
BP	GO:0046464	acylglycerol catabolic process		6/184	101/14779	0.00163611	0.0785331	0.0708022	evm.TU.LG11.807/evm.TU.LG16.207/evm.TU.LG18.81/evm.TU.LG18.114/evm.TU.LG19.266/evm.TU.LG23.227	6
BP	GO:0007213	G protein-coupled acetylcholine receptor signaling pathway		7/215	135/16685	0.00184146	0.173932	0.167838	evm.TU.LG10.120/evm.TU.LG11.807/evm.TU.LG12.141/evm.TU.LG15.458/evm.TU.LG18.81/evm.TU.LG18.114/evm.TU.LG22.630	7
BP	GO:0033273	response to vitamin		3/184	20/14779	0.00185169	0.079993	0.0721185	evm.TU.LG14.624/evm.TU.LG17.674/evm.TU.LG18.81	3
BP	GO:1902653	secondary alcohol biosynthetic process		5/215	69/16685	0.00195215	0.173932	0.167838	evm.TU.LG17.411/evm.TU.LG18.81/evm.TU.LG18.114/evm.TU.LG19.52/evm.TU.LG4.135	5
BP	GO:0032354	response to follicle-stimulating hormone		7/215	137/16685	0.00200235	0.173932	0.167838	evm.TU.LG10.120/evm.TU.LG11.807/evm.TU.LG12.141/evm.TU.LG15.458/evm.TU.LG18.81/evm.TU.LG18.114/evm.TU.LG22.630	7
BP	GO:1903564	regulation of protein localization to cilium		4/215	42/16685	0.00204516	0.173932	0.167838	evm.TU.LG1.333/evm.TU.LG13.151/evm.TU.LG20.137/evm.TU.LG22.761	4
BP	GO:0031960	response to corticosteroid		3/215	20/16685	0.00204584	0.173932	0.167838	evm.TU.LG14.733/evm.TU.LG19.427/evm.TU.LG19.429	3
BP	GO:0010951	negative regulation of endopeptidase activity		3/215	20/16685	0.00204584	0.173932	0.167838	evm.TU.LG17.172/evm.TU.LG17.177/evm.TU.LG3.850	3
BP	GO:0042461	photoreceptor cell development		5/215	70/16685	0.00208065	0.173932	0.167838	evm.TU.LG10.120/evm.TU.LG11.807/evm.TU.LG15.458/evm.TU.LG18.81/evm.TU.LG4.135	5
BP	GO:0097006	regulation of plasma lipoprotein particle levels		6/184	106/14779	0.00209282	0.0821908	0.0740999	evm.TU.LG11.807/evm.TU.LG16.207/evm.TU.LG18.81/evm.TU.LG18.114/evm.TU.LG19.266/evm.TU.LG23.227	6
BP	GO:0016126	sterol biosynthetic process		4/215	43/16685	0.00223245	0.173932	0.167838	evm.TU.LG1.89/evm.TU.LG17.172/evm.TU.LG17.177/evm.TU.LG21.849	4
BP	GO:0010466	negative regulation of peptidase activity		4/215	43/16685	0.00223245	0.173932	0.167838	evm.TU.LG1.89/evm.TU.LG17.172/evm.TU.LG17.177/evm.TU.LG21.849	4
BP	GO:0030449	regulation of complement activation		4/215	43/16685	0.00223245	0.173932	0.167838	evm.TU.LG1.89/evm.TU.LG17.172/evm.TU.LG17.177/evm.TU.LG21.849	4
BP	GO:2000257	regulation of protein activation cascade		4/215	43/16685	0.00223245	0.173932	0.167838	evm.TU.LG1.89/evm.TU.LG17.172/evm.TU.LG17.177/evm.TU.LG21.849	4
BP	GO:0070613	regulation of protein processing		11/215	309/16685	0.00228514	0.174167	0.168065	evm.TU.LG1.352/evm.TU.LG13.5/evm.TU.LG17.34/evm.TU.LG17.103/evm.TU.LG17.411/evm.TU.LG18.81/evm.TU.LG20.186/evm.TU.LG22.847/evm.TU.LG22.881/evm.TU.LG3.850/evm.TU.LG4.135	11
BP	GO:0007566	embryo implantation		12/215	358/16685	0.00241117	0.177581	0.171359	evm.TU.LG10.471/evm.TU.LG13.151/evm.TU.LG14.624/evm.TU.LG17.172/evm.TU.LG17.177/evm.TU.LG17.427/evm.TU.LG17.674/evm.TU.LG18.114/evm.TU.LG18.637/evm.TU.LG20.64/evm.TU.LG3.832/evm.TU.LG4.135	12
BP	GO:1903317	regulation of protein maturation		4/215	44/16685	0.00243122	0.177581	0.171359	evm.TU.LG13.151/evm.TU.LG14.155/evm.TU.LG22.761/evm.TU.LG4.135	4
BP	GO:0050996	positive regulation of lipid catabolic process		5/215	73/16685	0.00250319	0.178049	0.171811	evm.TU.LG11.550/evm.TU.LG15.1000/evm.TU.LG17.1/evm.TU.LG19.103/evm.TU.LG4.135	5
BP	GO:0036159	inner dynein arm assembly		9/215	224/16685	0.0025392	0.178049	0.171811	evm.TU.LG12.141/evm.TU.LG14.155/evm.TU.LG17.172/evm.TU.LG17.177/evm.TU.LG19.389/evm.TU.LG22.661/evm.TU.LG24.122/evm.TU.LG24.123/evm.TU.LG4.135	9
BP	GO:0045988	negative regulation of striated muscle contraction		4/215	45/16685	0.00264184	0.181614	0.17525	evm.TU.LG10.120/evm.TU.LG11.807/evm.TU.LG15.458/evm.TU.LG18.81	4
BP	GO:0002673	regulation of acute inflammatory response		5/184	77/14779	0.00271401	0.0977043	0.0880862	evm.TU.LG17.319/evm.TU.LG18.352/evm.TU.LG2.159/evm.TU.LG20.186/evm.TU.LG4.135	5
BP	GO:0095500	acetylcholine receptor signaling pathway		5/215	76/16685	0.00298482	0.186305	0.179777	evm.TU.LG1.396/evm.TU.LG17.286/evm.TU.LG17.573/evm.TU.LG20.186/evm.TU.LG22.881	5
BP	GO:1903831	signal transduction involved in cellular response to ammonium ion		6/215	110/16685	0.00300887	0.186305	0.179777	evm.TU.LG1.396/evm.TU.LG1.594/evm.TU.LG11.890/evm.TU.LG2.159/evm.TU.LG20.186/evm.TU.LG4.135	6
BP	GO:1905144	response to acetylcholine		3/215	23/16685	0.00308919	0.186305	0.179777	evm.TU.LG17.172/evm.TU.LG17.177/evm.TU.LG20.614	3
BP	GO:1905145	cellular response to acetylcholine		4/215	47/16685	0.00309997	0.186305	0.179777	evm.TU.LG22.786/evm.TU.LG24.122/evm.TU.LG24.123/evm.TU.LG4.135	4
BP	GO:0051384	response to glucocorticoid		4/215	47/16685	0.00309997	0.186305	0.179777	evm.TU.LG13.435/evm.TU.LG17.172/evm.TU.LG17.177/evm.TU.LG17.573	4
MF	GO:0042285	xylosyltransferase activity		4/215	47/16685	0.00309997	0.186305	0.179777	evm.TU.LG10.515/evm.TU.LG13.151/evm.TU.LG14.155/evm.TU.LG22.761	4
MF	GO:0061134	peptidase regulator activity		4/215	47/16685	0.00309997	0.186305	0.179777	evm.TU.LG1.89/evm.TU.LG17.172/evm.TU.LG17.177/evm.TU.LG21.849	4
MF	GO:0017134	fibroblast growth factor binding		11/215	322/16685	0.00313519	0.186305	0.179777	evm.TU.LG11.890/evm.TU.LG12.447/evm.TU.LG14.624/evm.TU.LG17.29/evm.TU.LG17.172/evm.TU.LG17.177/evm.TU.LG17.319/evm.TU.LG18.114/evm.TU.LG19.129/evm.TU.LG22.661/evm.TU.LG3.832	11
MF	GO:0001848	complement binding		9/215	232/16685	0.00320792	0.18745	0.180882	evm.TU.LG12.141/evm.TU.LG14.155/evm.TU.LG17.172/evm.TU.LG17.177/evm.TU.LG19.389/evm.TU.LG22.661/evm.TU.LG24.122/evm.TU.LG24.123/evm.TU.LG4.135	9
MF	GO:0001972	retinoic acid binding		9/215	233/16685	0.00330044	0.189694	0.183048	evm.TU.LG1.396/evm.TU.LG14.115/evm.TU.LG14.988/evm.TU.LG15.415/evm.TU.LG17.286/evm.TU.LG17.411/evm.TU.LG2.549/evm.TU.LG20.186/evm.TU.LG23.429	9
MF	GO:0048406	nerve growth factor binding		6/215	113/16685	0.00343855	0.191586	0.184873	evm.TU.LG10.515/evm.TU.LG13.151/evm.TU.LG14.155/evm.TU.LG2.260/evm.TU.LG22.761/evm.TU.LG4.135	6
MF	GO:0050664	oxidoreductase activity, acting on NAD(P)H, oxygen as acceptor		11/215	326/16685	0.00344264	0.191586	0.184873	evm.TU.LG11.890/evm.TU.LG12.447/evm.TU.LG14.624/evm.TU.LG17.29/evm.TU.LG17.172/evm.TU.LG17.177/evm.TU.LG17.319/evm.TU.LG18.114/evm.TU.LG19.129/evm.TU.LG22.661/evm.TU.LG3.832	11
BP	GO:0050806	positive regulation of synaptic transmission		5/215	79/16685	0.00353003	0.19338	0.186604	evm.TU.LG14.115/evm.TU.LG14.988/evm.TU.LG15.415/evm.TU.LG17.286/evm.TU.LG2.549	5
BP	GO:0045923	positive regulation of fatty acid metabolic process		4/215	49/16685	0.00360951	0.194353	0.187543	evm.TU.LG1.333/evm.TU.LG13.151/evm.TU.LG20.137/evm.TU.LG22.761	4
BP	GO:1905881	positive regulation of oogenesis		5/211	81/16683	0.0036314	0.215389	0.210953	evm.TU.LG14.733/evm.TU.LG19.427/evm.TU.LG19.428/evm.TU.LG19.429/evm.TU.LG23.475	5
BP	GO:0048660	regulation of smooth muscle cell proliferation		10/215	282/16685	0.00367556	0.194353	0.187543	evm.TU.LG10.120/evm.TU.LG11.785/evm.TU.LG11.807/evm.TU.LG15.458/evm.TU.LG15.1000/evm.TU.LG17.413/evm.TU.LG17.573/evm.TU.LG18.81/evm.TU.LG19.52/evm.TU.LG3.158	10
MF	GO:0008569	minus-end-directed microtubule motor activity		7/215	153/16685	0.0037141	0.194353	0.187543	evm.TU.LG12.141/evm.TU.LG14.155/evm.TU.LG17.172/evm.TU.LG17.177/evm.TU.LG19.389/evm.TU.LG22.661/evm.TU.LG4.135	7
MF	GO:0004497	monooxygenase activity		5/184	83/14779	0.00375713	0.124852	0.112562	evm.TU.LG17.319/evm.TU.LG18.352/evm.TU.LG2.159/evm.TU.LG20.186/evm.TU.LG4.135	5
MF	GO:0033293	monocarboxylic acid binding		4/211	51/16683	0.00390541	0.215389	0.210953	evm.TU.LG10.471/evm.TU.LG15.485/evm.TU.LG18.637/evm.TU.LG20.64	4
BP	GO:0006956	complement activation		3/215	25/16685	0.00393676	0.202975	0.195863	evm.TU.LG10.662/evm.TU.LG18.488/evm.TU.LG18.489	3
BP	GO:0034698	response to gonadotropin		6/215	117/16685	0.0040805	0.206858	0.19961	evm.TU.LG1.352/evm.TU.LG10.120/evm.TU.LG11.807/evm.TU.LG15.458/evm.TU.LG18.81/evm.TU.LG4.135	6
BP	GO:0120254	olefinic compound metabolic process		10/211	292/16683	0.00411637	0.215389	0.210953	evm.TU.LG1.1283/evm.TU.LG10.662/evm.TU.LG11.847/evm.TU.LG12.692/evm.TU.LG14.631/evm.TU.LG17.427/evm.TU.LG17.663/evm.TU.LG18.114/evm.TU.LG3.158/evm.TU.LG3.832	10
BP	GO:1901160	primary amino compound metabolic process		11/215	334/16685	0.00413009	0.206858	0.19961	evm.TU.LG1.883/evm.TU.LG10.120/evm.TU.LG11.807/evm.TU.LG12.141/evm.TU.LG15.458/evm.TU.LG18.81/evm.TU.LG18.114/evm.TU.LG22.198/evm.TU.LG22.630/evm.TU.LG22.786/evm.TU.LG22.881	11
BP	GO:0010573	vascular endothelial growth factor production		6/211	120/16683	0.0042182	0.215389	0.210953	evm.TU.LG1.352/evm.TU.LG11.807/evm.TU.LG12.141/evm.TU.LG18.81/evm.TU.LG18.114/evm.TU.LG19.755	6
BP	GO:0040009	regulation of growth rate		13/211	444/16683	0.00437022	0.215389	0.210953	evm.TU.LG1.333/evm.TU.LG13.151/evm.TU.LG14.624/evm.TU.LG17.411/evm.TU.LG17.427/evm.TU.LG17.573/evm.TU.LG17.674/evm.TU.LG19.389/evm.TU.LG19.516/evm.TU.LG19.600/evm.TU.LG2.214/evm.TU.LG2.269/evm.TU.LG22.661	13
BP	GO:0046320	regulation of fatty acid oxidation		3/215	26/16685	0.00440841	0.215649	0.208094	evm.TU.LG13.151/evm.TU.LG14.155/evm.TU.LG22.761	3
BP	GO:0098926	postsynaptic signal transduction		7/215	158/16685	0.00442862	0.215649	0.208094	evm.TU.LG12.447/evm.TU.LG17.413/evm.TU.LG2.549/evm.TU.LG23.290/evm.TU.LG3.579/evm.TU.LG4.125/evm.TU.LG4.135	7
BP	GO:0009581	detection of external stimulus		6/184	124/14779	0.00456183	0.140765	0.126908	evm.TU.LG11.890/evm.TU.LG12.598/evm.TU.LG17.413/evm.TU.LG2.13/evm.TU.LG20.137/evm.TU.LG20.614	6
BP	GO:0048659	smooth muscle cell proliferation		8/215	201/16685	0.00459975	0.220323	0.212603	evm.TU.LG10.471/evm.TU.LG11.802/evm.TU.LG17.1/evm.TU.LG17.427/evm.TU.LG17.573/evm.TU.LG18.637/evm.TU.LG21.685/evm.TU.LG21.838	8
BP	GO:0006694	steroid biosynthetic process		13/215	439/16685	0.00465029	0.220323	0.212603	evm.TU.LG1.648/evm.TU.LG10.471/evm.TU.LG12.141/evm.TU.LG12.332/evm.TU.LG14.624/evm.TU.LG15.485/evm.TU.LG17.674/evm.TU.LG18.114/evm.TU.LG18.637/evm.TU.LG19.129/evm.TU.LG22.661/evm.TU.LG3.158/evm.TU.LG4.135	13
BP	GO:0019217	regulation of fatty acid metabolic process		7/215	160/16685	0.0047418	0.221663	0.213897	evm.TU.LG10.471/evm.TU.LG10.662/evm.TU.LG11.802/evm.TU.LG18.488/evm.TU.LG18.489/evm.TU.LG18.637/evm.TU.LG20.64	7
BP	GO:0009582	detection of abiotic stimulus		6/215	123/16685	0.00520416	0.240076	0.231664	evm.TU.LG13.151/evm.TU.LG17.427/evm.TU.LG17.674/evm.TU.LG18.114/evm.TU.LG20.64/evm.TU.LG3.832	6
BP	GO:0006695	cholesterol biosynthetic process		3/215	28/16685	0.00545072	0.245003	0.236418	evm.TU.LG1.333/evm.TU.LG13.151/evm.TU.LG20.137	3
BP	GO:0019433	triglyceride catabolic process		3/215	28/16685	0.00545072	0.245003	0.236418	evm.TU.LG13.5/evm.TU.LG18.114/evm.TU.LG21.119	3
BP	GO:0006959	humoral immune response		3/184	29/14779	0.0054676	0.147708	0.133168	evm.TU.LG1.396/evm.TU.LG15.415/evm.TU.LG23.429	3
BP	GO:0048661	positive regulation of smooth muscle cell proliferation		6/215	125/16685	0.00562474	0.249624	0.240878	evm.TU.LG10.120/evm.TU.LG11.807/evm.TU.LG15.458/evm.TU.LG18.81/evm.TU.LG19.52/evm.TU.LG3.158	6
BP	GO:0016338	calcium-independent cell-cell adhesion via plasma membrane cell-adhesion molecules		4/215	56/16685	0.00583518	0.25257	0.24372	evm.TU.LG14.115/evm.TU.LG14.988/evm.TU.LG17.286/evm.TU.LG2.549	4
BP	GO:0002526	acute inflammatory response		4/215	56/16685	0.00583518	0.25257	0.24372	evm.TU.LG14.115/evm.TU.LG14.988/evm.TU.LG17.286/evm.TU.LG2.549	4
BP	GO:0016485	protein processing		3/215	29/16685	0.00602259	0.255399	0.24645	evm.TU.LG13.435/evm.TU.LG17.172/evm.TU.LG17.177	3
MF	GO:0004806	triglyceride lipase activity		5/215	90/16685	0.00614559	0.255399	0.24645	evm.TU.LG17.413/evm.TU.LG2.549/evm.TU.LG23.290/evm.TU.LG4.125/evm.TU.LG4.135	5
MF	GO:0008093	cytoskeletal anchor activity		4/215	57/16685	0.0062134	0.255399	0.24645	evm.TU.LG1.1064/evm.TU.LG17.172/evm.TU.LG17.177/evm.TU.LG4.135	4
MF	GO:0031628	opioid receptor binding		4/215	57/16685	0.0062134	0.255399	0.24645	evm.TU.LG10.471/evm.TU.LG18.488/evm.TU.LG18.489/evm.TU.LG18.637	4
BP	GO:0046321	positive regulation of fatty acid oxidation		2/184	10/14779	0.00649643	0.147708	0.133168	evm.TU.LG14.624/evm.TU.LG17.674	2
BP	GO:0006633	fatty acid biosynthetic process		2/184	10/14779	0.00649643	0.147708	0.133168	evm.TU.LG17.172/evm.TU.LG17.177	2
CC	GO:0030286	dynein complex		2/184	10/14779	0.00649643	0.147708	0.133168	evm.TU.LG12.141/evm.TU.LG15.164_evm.TU.LG15.165	2
CC	GO:0060077	inhibitory synapse		2/184	10/14779	0.00649643	0.147708	0.133168	evm.TU.LG17.34/evm.TU.LG17.103	2
CC	GO:0031594	neuromuscular junction		5/211	93/16683	0.00652419	0.25688	0.251589	evm.TU.LG1.352/evm.TU.LG11.807/evm.TU.LG12.141/evm.TU.LG18.81/evm.TU.LG19.755	5
CC	GO:0031091	platelet alpha granule		6/215	129/16685	0.00653967	0.255399	0.24645	evm.TU.LG11.890/evm.TU.LG15.485/evm.TU.LG17.172/evm.TU.LG17.177/evm.TU.LG20.614/evm.TU.LG3.850	6
CC	GO:0043235	receptor complex		13/215	458/16685	0.00657302	0.255399	0.24645	evm.TU.LG10.471/evm.TU.LG11.802/evm.TU.LG17.1/evm.TU.LG17.427/evm.TU.LG17.573/evm.TU.LG17.674/evm.TU.LG18.174/evm.TU.LG18.488/evm.TU.LG18.489/evm.TU.LG18.637/evm.TU.LG18.942/evm.TU.LG21.685/evm.TU.LG21.838	13
BP	GO:0042051	compound eye photoreceptor development		4/215	58/16685	0.00660756	0.255399	0.24645	evm.TU.LG12.141/evm.TU.LG18.81/evm.TU.LG18.114/evm.TU.LG22.630	4
BP	GO:0009612	response to mechanical stimulus		4/215	58/16685	0.00660756	0.255399	0.24645	evm.TU.LG12.141/evm.TU.LG18.81/evm.TU.LG18.114/evm.TU.LG22.630	4
BP	GO:0007156	homophilic cell adhesion via plasma membrane adhesion molecules		10/215	307/16685	0.00661244	0.255399	0.24645	evm.TU.LG1.396/evm.TU.LG14.115/evm.TU.LG14.988/evm.TU.LG15.415/evm.TU.LG17.278/evm.TU.LG17.286/evm.TU.LG17.411/evm.TU.LG2.549/evm.TU.LG20.186/evm.TU.LG23.429	10
BP	GO:0060291	long-term synaptic potentiation		3/215	30/16685	0.006629	0.255399	0.24645	evm.TU.LG17.286/evm.TU.LG17.573/evm.TU.LG20.186	3
MF	GO:0019838	growth factor binding		2/211	10/16683	0.00670121	0.25688	0.251589	evm.TU.LG11.550/evm.TU.LG12.332	2
MF	GO:0004703	G protein-coupled receptor kinase activity		5/215	92/16685	0.00673655	0.256721	0.247726	evm.TU.LG1.333/evm.TU.LG11.890/evm.TU.LG13.151/evm.TU.LG20.137/evm.TU.LG22.761	5
MF	GO:0008395	steroid hydroxylase activity		2/215	10/16685	0.00694779	0.259138	0.250058	evm.TU.LG1.396/evm.TU.LG20.186	2
BP	GO:0010896	regulation of triglyceride catabolic process		2/215	10/16685	0.00694779	0.259138	0.250058	evm.TU.LG1.396/evm.TU.LG20.186	2
BP	GO:0021681	cerebellar granular layer development		3/215	31/16685	0.00727046	0.268318	0.258917	evm.TU.LG15.1000/evm.TU.LG17.573/evm.TU.LG19.103	3
BP	GO:0002920	regulation of humoral immune response		10/215	312/16685	0.00737361	0.26929	0.259855	evm.TU.LG10.708/evm.TU.LG12.447/evm.TU.LG15.485/evm.TU.LG17.413/evm.TU.LG2.549/evm.TU.LG23.290/evm.TU.LG23.429/evm.TU.LG3.579/evm.TU.LG4.125/evm.TU.LG4.135	10
BP	GO:0045540	regulation of cholesterol biosynthetic process		6/215	134/16685	0.00782979	0.28214	0.272254	evm.TU.LG1.352/evm.TU.LG10.662/evm.TU.LG14.155/evm.TU.LG17.573/evm.TU.LG22.847/evm.TU.LG3.158	6
BP	GO:0106118	regulation of sterol biosynthetic process		3/184	33/14779	0.00787277	0.154644	0.139421	evm.TU.LG12.692/evm.TU.LG14.624/evm.TU.LG17.674	3
BP	GO:0040010	positive regulation of growth rate		2/184	11/14779	0.0078754	0.154644	0.139421	evm.TU.LG18.769/evm.TU.LG18.770	2
BP	GO:1901570	fatty acid derivative biosynthetic process		2/184	11/14779	0.0078754	0.154644	0.139421	evm.TU.LG1.1238/evm.TU.LG1.1239	2
BP	GO:0045907	positive regulation of vasoconstriction		11/215	365/16685	0.00788993	0.28214	0.272254	evm.TU.LG1.333/evm.TU.LG1.396/evm.TU.LG11.890/evm.TU.LG12.598/evm.TU.LG13.151/evm.TU.LG17.413/evm.TU.LG2.159/evm.TU.LG20.137/evm.TU.LG22.761/evm.TU.LG23.429/evm.TU.LG4.125	11
BP	GO:0070593	dendrite self-avoidance		2/211	11/16683	0.00812251	0.280227	0.274455	evm.TU.LG15.1000/evm.TU.LG19.103	2
BP	GO:0042133	neurotransmitter metabolic process		9/215	269/16685	0.00828655	0.28214	0.272254	evm.TU.LG15.415/evm.TU.LG17.411/evm.TU.LG18.81/evm.TU.LG18.114/evm.TU.LG19.52/evm.TU.LG20.186/evm.TU.LG22.881/evm.TU.LG3.850/evm.TU.LG4.135	9
BP	GO:0001754	eye photoreceptor cell differentiation		2/215	11/16685	0.00842007	0.28214	0.272254	evm.TU.LG17.172/evm.TU.LG17.177	2
BP	GO:0010955	negative regulation of protein processing		2/215	11/16685	0.00842007	0.28214	0.272254	evm.TU.LG17.265/evm.TU.LG3.579	2
BP	GO:1903318	negative regulation of protein maturation		2/215	11/16685	0.00842007	0.28214	0.272254	evm.TU.LG17.172/evm.TU.LG17.177	2
BP	GO:1901617	organic hydroxy compound biosynthetic process		2/215	11/16685	0.00842007	0.28214	0.272254	evm.TU.LG17.34/evm.TU.LG17.103	2
BP	GO:0071372	cellular response to follicle-stimulating hormone stimulus		2/215	11/16685	0.00842007	0.28214	0.272254	evm.TU.LG17.172/evm.TU.LG17.177	2
BP	GO:0046503	glycerolipid catabolic process		12/215	420/16685	0.0084497	0.28214	0.272254	evm.TU.LG1.352/evm.TU.LG10.515/evm.TU.LG17.1/evm.TU.LG17.286/evm.TU.LG17.411/evm.TU.LG18.81/evm.TU.LG2.159/evm.TU.LG2.260/evm.TU.LG2.549/evm.TU.LG20.186/evm.TU.LG3.850/evm.TU.LG4.135	12
MF	GO:0016298	lipase activity		10/215	319/16685	0.00855121	0.282835	0.272925	evm.TU.LG11.807/evm.TU.LG12.141/evm.TU.LG16.207/evm.TU.LG18.81/evm.TU.LG18.114/evm.TU.LG19.266/evm.TU.LG22.630/evm.TU.LG22.761/evm.TU.LG23.227/evm.TU.LG4.135	10
MF	GO:0098631	cell adhesion mediator activity		12/215	422/16685	0.00875549	0.286555	0.276514	evm.TU.LG1.333/evm.TU.LG1.1238/evm.TU.LG1.1239/evm.TU.LG12.141/evm.TU.LG16.207/evm.TU.LG17.573/evm.TU.LG18.81/evm.TU.LG18.114/evm.TU.LG19.52/evm.TU.LG19.215/evm.TU.LG19.389/evm.TU.LG3.850	12
BP	GO:0018879	biphenyl metabolic process		4/215	63/16685	0.00882712	0.286555	0.276514	evm.TU.LG1.396/evm.TU.LG12.465/evm.TU.LG17.411/evm.TU.LG20.186	4
BP	GO:0018963	phthalate metabolic process		7/215	181/16685	0.00912287	0.293438	0.283157	evm.TU.LG14.115/evm.TU.LG14.988/evm.TU.LG15.415/evm.TU.LG17.278/evm.TU.LG17.286/evm.TU.LG17.411/evm.TU.LG2.549	7
CC	GO:0031093	platelet alpha granule lumen		9/211	279/16683	0.00924899	0.290082	0.284108	evm.TU.LG1.333/evm.TU.LG10.662/evm.TU.LG12.141/evm.TU.LG17.427/evm.TU.LG18.114/evm.TU.LG18.460/evm.TU.LG20.942/evm.TU.LG22.661/evm.TU.LG22.881	9
CC	GO:0044305	calyx of Held		6/215	139/16685	0.00929399	0.294553	0.284233	evm.TU.LG10.662/evm.TU.LG12.141/evm.TU.LG13.5/evm.TU.LG14.624/evm.TU.LG17.29/evm.TU.LG17.663	6
BP	GO:1904747	positive regulation of apoptotic process involved in development		3/215	34/16685	0.00940956	0.294553	0.284233	evm.TU.LG1.594/evm.TU.LG11.890/evm.TU.LG4.135	3
BP	GO:0072330	monocarboxylic acid biosynthetic process		3/215	34/16685	0.00940956	0.294553	0.284233	evm.TU.LG1.333/evm.TU.LG10.515/evm.TU.LG20.137	3
MF	GO:0008194	UDP-glycosyltransferase activity		6/215	141/16685	0.00993108	0.305445	0.294743	evm.TU.LG1.396/evm.TU.LG13.5/evm.TU.LG14.155/evm.TU.LG15.415/evm.TU.LG20.186/evm.TU.LG22.847	6
MF	GO:0001968	fibronectin binding		2/215	12/16685	0.0100189	0.305445	0.294743	evm.TU.LG17.172/evm.TU.LG17.177	2
MF	GO:0051959	dynein light intermediate chain binding		2/215	12/16685	0.0100189	0.305445	0.294743	evm.TU.LG17.172/evm.TU.LG17.177	2
MF	GO:0033764	steroid dehydrogenase activity, acting on the CH-OH group of donors, NAD or NADP as acceptor		4/215	67/16685	0.0109166	0.324627	0.313253	evm.TU.LG1.594/evm.TU.LG11.890/evm.TU.LG2.549/evm.TU.LG4.135	4
MF	GO:0055106	ubiquitin-protein transferase regulator activity		6/215	144/16685	0.0109442	0.324627	0.313253	evm.TU.LG10.515/evm.TU.LG12.598/evm.TU.LG13.151/evm.TU.LG14.155/evm.TU.LG22.761/evm.TU.LG4.125	6
MF	GO:0045503	dynein light chain binding		2/184	13/14779	0.0109878	0.18941	0.170764	evm.TU.LG1.1238/evm.TU.LG1.1239	2
MF	GO:0005539	glycosaminoglycan binding		3/215	36/16685	0.0110184	0.324627	0.313253	evm.TU.LG10.471/evm.TU.LG18.637/evm.TU.LG22.198	3
MF	GO:0016651	oxidoreductase activity, acting on NAD(P)H		3/215	36/16685	0.0110184	0.324627	0.313253	evm.TU.LG12.141/evm.TU.LG14.624/evm.TU.LG17.663	3
MF	GO:0045505	dynein intermediate chain binding		5/215	104/16685	0.0111374	0.325397	0.313996	evm.TU.LG17.1/evm.TU.LG17.265/evm.TU.LG17.573/evm.TU.LG21.543/evm.TU.LG4.135	5
BP	GO:0031100	animal organ regeneration		2/215	13/16685	0.0117408	0.331961	0.320329	evm.TU.LG12.141/evm.TU.LG18.114	2
BP	GO:0016042	lipid catabolic process		2/215	13/16685	0.0117408	0.331961	0.320329	evm.TU.LG17.265/evm.TU.LG17.573	2
BP	GO:0007565	female pregnancy		2/215	13/16685	0.0117408	0.331961	0.320329	evm.TU.LG17.265/evm.TU.LG17.573	2
BP	GO:0003057	regulation of the force of heart contraction by chemical signal		2/215	13/16685	0.0117408	0.331961	0.320329	evm.TU.LG17.265/evm.TU.LG17.573	2
BP	GO:0007438	oenocyte development		3/215	37/16685	0.0118787	0.333174	0.3215	evm.TU.LG1.352/evm.TU.LG18.81/evm.TU.LG4.135	3
BP	GO:0019336	phenol-containing compound catabolic process		5/215	106/16685	0.0120243	0.334582	0.322859	evm.TU.LG10.662/evm.TU.LG12.332/evm.TU.LG15.164_evm.TU.LG15.165/evm.TU.LG17.411/evm.TU.LG17.573	5
BP	GO:0097039	protein linear polyubiquitination		13/215	496/16685	0.0122893	0.339261	0.327374	evm.TU.LG1.333/evm.TU.LG10.515/evm.TU.LG13.151/evm.TU.LG14.115/evm.TU.LG14.155/evm.TU.LG14.563/evm.TU.LG14.988/evm.TU.LG17.286/evm.TU.LG17.573/evm.TU.LG2.260/evm.TU.LG2.549/evm.TU.LG22.761/evm.TU.LG4.135	13
BP	GO:1901355	response to rapamycin		6/184	153/14779	0.012291	0.18941	0.170764	evm.TU.LG11.807/evm.TU.LG16.207/evm.TU.LG18.81/evm.TU.LG18.114/evm.TU.LG19.266/evm.TU.LG23.227	6
BP	GO:0007584	response to nutrient		3/184	39/14779	0.01249	0.18941	0.170764	evm.TU.LG12.141/evm.TU.LG14.225/evm.TU.LG15.164_evm.TU.LG15.165	3
BP	GO:0045861	negative regulation of proteolysis		12/215	443/16685	0.0125155	0.340149	0.328231	evm.TU.LG10.708/evm.TU.LG12.447/evm.TU.LG14.373/evm.TU.LG14.563/evm.TU.LG15.485/evm.TU.LG17.413/evm.TU.LG2.549/evm.TU.LG23.290/evm.TU.LG23.429/evm.TU.LG3.579/evm.TU.LG4.125/evm.TU.LG4.135	12
CC	GO:0035189	Rb-E2F complex		12/215	443/16685	0.0125155	0.340149	0.328231	evm.TU.LG10.708/evm.TU.LG12.447/evm.TU.LG14.373/evm.TU.LG14.563/evm.TU.LG15.485/evm.TU.LG17.413/evm.TU.LG2.549/evm.TU.LG23.290/evm.TU.LG23.429/evm.TU.LG3.579/evm.TU.LG4.125/evm.TU.LG4.135	12
BP	GO:0032102	negative regulation of response to external stimulus		4/215	70/16685	0.0126766	0.341879	0.3299	evm.TU.LG1.594/evm.TU.LG11.890/evm.TU.LG17.413/evm.TU.LG4.135	4
BP	GO:0042181	ketone biosynthetic process		2/184	14/14779	0.012715	0.18941	0.170764	evm.TU.LG10.120/evm.TU.LG15.458	2
MF	GO:0016705	oxidoreductase activity, acting on paired donors, with incorporation or reduction of molecular oxygen		2/184	14/14779	0.012715	0.18941	0.170764	evm.TU.LG17.411/evm.TU.LG2.159	2
MF	GO:0004675	transmembrane receptor protein serine/threonine kinase activity		2/184	14/14779	0.012715	0.18941	0.170764	evm.TU.LG14.624/evm.TU.LG18.81	2
MF	GO:0005159	insulin-like growth factor receptor binding		2/184	14/14779	0.012715	0.18941	0.170764	evm.TU.LG18.352/evm.TU.LG20.82	2
MF	GO:0003774	cytoskeletal motor activity		4/215	71/16685	0.0133012	0.350608	0.338323	evm.TU.LG10.515/evm.TU.LG2.549/evm.TU.LG20.137/evm.TU.LG4.125	4
MF	GO:0043177	organic acid binding		7/215	195/16685	0.0133523	0.350608	0.338323	evm.TU.LG10.515/evm.TU.LG13.151/evm.TU.LG14.155/evm.TU.LG14.563/evm.TU.LG14.988/evm.TU.LG22.761/evm.TU.LG4.135	7
MF	GO:0005041	low-density lipoprotein particle receptor activity		3/184	40/14779	0.0133813	0.192172	0.173255	evm.TU.LG19.427/evm.TU.LG19.428/evm.TU.LG19.429	3
MF	GO:0016709	oxidoreductase activity, acting on paired donors, with incorporation or reduction of molecular oxygen, NAD(P)H as one donor, and incorporation of one atom of oxygen		2/215	14/16685	0.0135823	0.350608	0.338323	evm.TU.LG18.667/evm.TU.LG3.850	2
MF	GO:0030169	low-density lipoprotein particle binding		2/215	14/16685	0.0135823	0.350608	0.338323	evm.TU.LG17.573/evm.TU.LG20.854	2
MF	GO:0031748	D1 dopamine receptor binding		7/215	196/16685	0.0137003	0.350608	0.338323	evm.TU.LG1.333/evm.TU.LG10.515/evm.TU.LG11.890/evm.TU.LG13.151/evm.TU.LG2.549/evm.TU.LG20.137/evm.TU.LG22.761	7
BP	GO:0046165	alcohol biosynthetic process		7/215	196/16685	0.0137003	0.350608	0.338323	evm.TU.LG1.333/evm.TU.LG10.515/evm.TU.LG11.890/evm.TU.LG13.151/evm.TU.LG2.549/evm.TU.LG20.137/evm.TU.LG22.761	7
CC	GO:0009897	external side of plasma membrane		7/215	196/16685	0.0137003	0.350608	0.338323	evm.TU.LG1.1238/evm.TU.LG1.1239/evm.TU.LG14.563/evm.TU.LG19.52/evm.TU.LG20.186/evm.TU.LG3.158/evm.TU.LG4.135	7
BP	GO:0033555	multicellular organismal response to stress		4/215	72/16685	0.013945	0.354285	0.341871	evm.TU.LG10.515/evm.TU.LG2.549/evm.TU.LG20.137/evm.TU.LG4.125	4
BP	GO:0019369	arachidonic acid metabolic process		4/184	75/14779	0.014235	0.192172	0.173255	evm.TU.LG1.594/evm.TU.LG14.115/evm.TU.LG2.159/evm.TU.LG20.186	4
BP	GO:0090208	positive regulation of triglyceride metabolic process		4/184	75/14779	0.014235	0.192172	0.173255	evm.TU.LG17.411/evm.TU.LG17.413/evm.TU.LG2.159/evm.TU.LG22.761	4
MF	GO:0016831	carboxy-lyase activity		3/215	40/16685	0.0146859	0.363225	0.350499	evm.TU.LG11.159/evm.TU.LG15.485/evm.TU.LG3.850	3
MF	GO:0019825	oxygen binding		3/215	40/16685	0.0146859	0.363225	0.350499	evm.TU.LG17.286/evm.TU.LG17.573/evm.TU.LG20.186	3
BP	GO:0021766	hippocampus development		6/215	154/16685	0.0148485	0.363225	0.350499	evm.TU.LG1.333/evm.TU.LG10.515/evm.TU.LG14.115/evm.TU.LG14.988/evm.TU.LG17.286/evm.TU.LG2.549	6
BP	GO:0007217	tachykinin receptor signaling pathway		10/215	348/16685	0.0150305	0.363225	0.350499	evm.TU.LG15.415/evm.TU.LG17.411/evm.TU.LG18.81/evm.TU.LG18.114/evm.TU.LG19.52/evm.TU.LG20.186/evm.TU.LG20.942/evm.TU.LG22.881/evm.TU.LG3.850/evm.TU.LG4.135	10
BP	GO:0042699	follicle-stimulating hormone signaling pathway		7/215	200/16685	0.0151577	0.363225	0.350499	evm.TU.LG11.890/evm.TU.LG12.447/evm.TU.LG17.29/evm.TU.LG17.172/evm.TU.LG17.177/evm.TU.LG17.319/evm.TU.LG3.832	7
MF	GO:0005501	retinoid binding		2/215	15/16685	0.0155402	0.363225	0.350499	evm.TU.LG17.411/evm.TU.LG3.850	2
MF	GO:0016209	antioxidant activity		2/215	15/16685	0.0155402	0.363225	0.350499	evm.TU.LG1.1238/evm.TU.LG1.1239	2
BP	GO:0033559	unsaturated fatty acid metabolic process		2/215	15/16685	0.0155402	0.363225	0.350499	evm.TU.LG1.1238/evm.TU.LG1.1239	2
BP	GO:0034440	lipid oxidation		2/215	15/16685	0.0155402	0.363225	0.350499	evm.TU.LG1.333/evm.TU.LG11.785	2
BP	GO:0007414	axonal defasciculation		2/215	15/16685	0.0155402	0.363225	0.350499	evm.TU.LG13.151/evm.TU.LG22.761	2
BP	GO:0048266	behavioral response to pain		2/215	15/16685	0.0155402	0.363225	0.350499	evm.TU.LG17.411/evm.TU.LG17.573	2
BP	GO:0040019	positive regulation of embryonic development		2/215	15/16685	0.0155402	0.363225	0.350499	evm.TU.LG17.172/evm.TU.LG17.177	2
MF	GO:0004714	transmembrane receptor protein tyrosine kinase activity		4/215	75/16685	0.015994	0.368915	0.355989	evm.TU.LG10.120/evm.TU.LG11.807/evm.TU.LG15.458/evm.TU.LG18.81	4
MF	GO:0003707	nuclear steroid receptor activity		4/215	75/16685	0.015994	0.368915	0.355989	evm.TU.LG1.333/evm.TU.LG10.515/evm.TU.LG13.151/evm.TU.LG20.137	4
MF	GO:0031690	adrenergic receptor binding		3/211	43/16683	0.01698	0.487244	0.477209	evm.TU.LG1.89/evm.TU.LG21.838/evm.TU.LG21.849	3
MF	GO:0004623	phospholipase A2 activity		6/215	159/16685	0.0171245	0.391161	0.377455	evm.TU.LG10.662/evm.TU.LG12.332/evm.TU.LG14.988/evm.TU.LG17.411/evm.TU.LG17.573/evm.TU.LG19.129	6
MF	GO:0015645	fatty acid ligase activity		5/215	116/16685	0.0171816	0.391161	0.377455	evm.TU.LG10.662/evm.TU.LG13.151/evm.TU.LG14.988/evm.TU.LG17.573/evm.TU.LG2.549	5
MF	GO:0019840	isoprenoid binding		2/215	16/16685	0.0176111	0.393276	0.379497	evm.TU.LG15.458/evm.TU.LG16.207	2
MF	GO:0030228	lipoprotein particle receptor activity		2/215	16/16685	0.0176111	0.393276	0.379497	evm.TU.LG17.172/evm.TU.LG17.177	2
BP	GO:0010757	negative regulation of plasminogen activation		2/215	16/16685	0.0176111	0.393276	0.379497	evm.TU.LG13.151/evm.TU.LG17.674	2
BP	GO:0048337	positive regulation of mesodermal cell fate specification		5/215	117/16685	0.0177665	0.394236	0.380423	evm.TU.LG1.333/evm.TU.LG12.598/evm.TU.LG22.661/evm.TU.LG3.158/evm.TU.LG4.135	5
BP	GO:1905772	positive regulation of mesodermal cell differentiation		4/215	78/16685	0.0182228	0.39638	0.382492	evm.TU.LG17.573/evm.TU.LG20.290/evm.TU.LG20.291/evm.TU.LG22.198	4
BP	GO:1905904	positive regulation of mesoderm formation		9/211	313/16683	0.0183763	0.487244	0.477209	evm.TU.LG10.474/evm.TU.LG13.414/evm.TU.LG17.1/evm.TU.LG17.172/evm.TU.LG17.177/evm.TU.LG17.674/evm.TU.LG21.805/evm.TU.LG21.820/evm.TU.LG3.832	9
BP	GO:0006953	acute-phase response		7/215	208/16685	0.0183981	0.39638	0.382492	evm.TU.LG10.662/evm.TU.LG14.624/evm.TU.LG15.776/evm.TU.LG17.172/evm.TU.LG17.177/evm.TU.LG22.661/evm.TU.LG4.135	7
BP	GO:0014855	striated muscle cell proliferation		8/215	257/16685	0.0185188	0.39638	0.382492	evm.TU.LG1.333/evm.TU.LG10.515/evm.TU.LG14.115/evm.TU.LG14.988/evm.TU.LG17.278/evm.TU.LG17.286/evm.TU.LG2.549/evm.TU.LG4.135	8
BP	GO:0062012	regulation of small molecule metabolic process		2/184	17/14779	0.0185443	0.22889	0.206358	evm.TU.LG11.890/evm.TU.LG20.137	2
BP	GO:0016053	organic acid biosynthetic process		2/184	17/14779	0.0185443	0.22889	0.206358	evm.TU.LG20.854/evm.TU.LG22.398	2
BP	GO:0046394	carboxylic acid biosynthetic process		2/184	17/14779	0.0185443	0.22889	0.206358	evm.TU.LG17.172/evm.TU.LG17.177	2
MF	GO:0005104	fibroblast growth factor receptor binding		11/215	414/16685	0.018707	0.39638	0.382492	evm.TU.LG14.155/evm.TU.LG14.988/evm.TU.LG17.172/evm.TU.LG17.177/evm.TU.LG17.573/evm.TU.LG19.129/evm.TU.LG19.389/evm.TU.LG22.661/evm.TU.LG3.832/evm.TU.LG3.850/evm.TU.LG4.135	11
MF	GO:0016405	CoA-ligase activity		3/215	44/16685	0.0189638	0.39638	0.382492	evm.TU.LG17.411/evm.TU.LG22.881/evm.TU.LG4.135	3
BP	GO:0006690	icosanoid metabolic process		3/215	44/16685	0.0189638	0.39638	0.382492	evm.TU.LG14.733/evm.TU.LG19.427/evm.TU.LG19.429	3
BP	GO:0070328	triglyceride homeostasis		5/215	119/16685	0.0189754	0.39638	0.382492	evm.TU.LG10.471/evm.TU.LG17.172/evm.TU.LG17.177/evm.TU.LG18.637/evm.TU.LG22.661	5
BP	GO:0062013	positive regulation of small molecule metabolic process		9/211	317/16683	0.0197722	0.487244	0.477209	evm.TU.LG10.474/evm.TU.LG13.414/evm.TU.LG17.1/evm.TU.LG17.172/evm.TU.LG17.177/evm.TU.LG17.674/evm.TU.LG21.805/evm.TU.LG21.820/evm.TU.LG3.832	9
BP	GO:0000050	urea cycle		2/215	17/16685	0.0197918	0.39638	0.382492	evm.TU.LG1.333/evm.TU.LG10.515	2
BP	GO:0061382	Malpighian tubule tip cell differentiation		2/215	17/16685	0.0197918	0.39638	0.382492	evm.TU.LG1.333/evm.TU.LG20.137	2
BP	GO:0006638	neutral lipid metabolic process		2/215	17/16685	0.0197918	0.39638	0.382492	evm.TU.LG18.667/evm.TU.LG3.850	2
BP	GO:0006639	acylglycerol metabolic process		2/215	17/16685	0.0197918	0.39638	0.382492	evm.TU.LG17.265/evm.TU.LG17.573	2
BP	GO:0070555	response to interleukin-1		2/215	17/16685	0.0197918	0.39638	0.382492	evm.TU.LG17.172/evm.TU.LG17.177	2
BP	GO:0055090	acylglycerol homeostasis		2/215	17/16685	0.0197918	0.39638	0.382492	evm.TU.LG13.151/evm.TU.LG17.573	2
MF	GO:0016411	acylglycerol O-acyltransferase activity		2/215	17/16685	0.0197918	0.39638	0.382492	evm.TU.LG12.141/evm.TU.LG4.135	2
MF	GO:0004857	enzyme inhibitor activity		2/215	17/16685	0.0197918	0.39638	0.382492	evm.TU.LG18.667/evm.TU.LG3.850	2
MF	GO:0071813	lipoprotein particle binding		2/215	17/16685	0.0197918	0.39638	0.382492	evm.TU.LG1.954/evm.TU.LG1.956	2
MF	GO:0071814	protein-lipid complex binding		4/215	80/16685	0.0198106	0.39638	0.382492	evm.TU.LG10.662/evm.TU.LG12.332/evm.TU.LG17.411/evm.TU.LG17.573	4
MF	GO:0016746	acyltransferase activity		3/215	45/16685	0.0201296	0.39638	0.382492	evm.TU.LG24.122/evm.TU.LG24.123/evm.TU.LG4.135	3
MF	GO:0016616	oxidoreductase activity, acting on the CH-OH group of donors, NAD or NADP as acceptor		3/215	45/16685	0.0201296	0.39638	0.382492	evm.TU.LG1.333/evm.TU.LG10.515/evm.TU.LG2.13	3
MF	GO:0098632	cell-cell adhesion mediator activity		6/215	165/16685	0.0201597	0.39638	0.382492	evm.TU.LG1.352/evm.TU.LG11.807/evm.TU.LG12.141/evm.TU.LG18.81/evm.TU.LG19.129/evm.TU.LG19.755	6
MF	GO:0008201	heparin binding		5/215	121/16685	0.0202373	0.39638	0.382492	evm.TU.LG1.333/evm.TU.LG10.515/evm.TU.LG14.988/evm.TU.LG17.278/evm.TU.LG4.135	5
BP	GO:0009065	glutamine family amino acid catabolic process		6/215	166/16685	0.0206989	0.403168	0.389042	evm.TU.LG10.515/evm.TU.LG13.151/evm.TU.LG14.155/evm.TU.LG2.260/evm.TU.LG22.761/evm.TU.LG4.135	6
BP	GO:0071371	cellular response to gonadotropin stimulus		11/215	421/16685	0.020876	0.404371	0.390203	evm.TU.LG10.471/evm.TU.LG10.662/evm.TU.LG11.802/evm.TU.LG16.219/evm.TU.LG18.460/evm.TU.LG18.488/evm.TU.LG18.489/evm.TU.LG18.637/evm.TU.LG2.445/evm.TU.LG20.942/evm.TU.LG22.198	11
BP	GO:0019218	regulation of steroid metabolic process		3/215	46/16685	0.0213342	0.406509	0.392266	evm.TU.LG1.396/evm.TU.LG20.186/evm.TU.LG23.429	3
BP	GO:0044706	multi-multicellular organism process		3/215	46/16685	0.0213342	0.406509	0.392266	evm.TU.LG10.471/evm.TU.LG11.802/evm.TU.LG18.637	3
BP	GO:0009583	detection of light stimulus		3/215	46/16685	0.0213342	0.406509	0.392266	evm.TU.LG1.333/evm.TU.LG17.573/evm.TU.LG18.114	3
BP	GO:0010269	response to selenium ion		3/211	47/16683	0.0215079	0.494682	0.484494	evm.TU.LG1.352/evm.TU.LG19.215/evm.TU.LG3.251	3
BP	GO:0019321	pentose metabolic process		5/215	123/16685	0.0215529	0.407419	0.393144	evm.TU.LG1.1238/evm.TU.LG1.1239/evm.TU.LG15.164_evm.TU.LG15.165/evm.TU.LG15.491/evm.TU.LG17.353	5
BP	GO:0030210	heparin biosynthetic process		6/184	174/14779	0.0217923	0.260807	0.235133	evm.TU.LG12.141/evm.TU.LG14.225/evm.TU.LG14.624/evm.TU.LG15.164_evm.TU.LG15.165/evm.TU.LG17.674/evm.TU.LG18.81	6
BP	GO:0030299	intestinal cholesterol absorption		12/215	480/16685	0.022015	0.407419	0.393144	evm.TU.LG11.890/evm.TU.LG12.447/evm.TU.LG13.108/evm.TU.LG14.624/evm.TU.LG17.29/evm.TU.LG17.172/evm.TU.LG17.177/evm.TU.LG17.319/evm.TU.LG18.114/evm.TU.LG19.129/evm.TU.LG22.661/evm.TU.LG3.832	12
BP	GO:0032000	positive regulation of fatty acid beta-oxidation		2/215	18/16685	0.0220792	0.407419	0.393144	evm.TU.LG17.573/evm.TU.LG3.579	2
BP	GO:0060525	prostate glandular acinus development		2/215	18/16685	0.0220792	0.407419	0.393144	evm.TU.LG17.573/evm.TU.LG18.114	2
BP	GO:1903566	positive regulation of protein localization to cilium		2/215	18/16685	0.0220792	0.407419	0.393144	evm.TU.LG17.573/evm.TU.LG18.114	2
BP	GO:0072376	protein activation cascade		2/215	18/16685	0.0220792	0.407419	0.393144	evm.TU.LG14.155/evm.TU.LG14.563	2
BP	GO:0090207	regulation of triglyceride metabolic process		2/184	19/14779	0.0229413	0.260807	0.235133	evm.TU.LG17.172/evm.TU.LG17.177	2
MF	GO:0051059	NF-kappaB binding		2/184	19/14779	0.0229413	0.260807	0.235133	evm.TU.LG1.594/evm.TU.LG20.186	2
MF	GO:0016878	acid-thiol ligase activity		2/215	19/16685	0.0244702	0.446836	0.43118	evm.TU.LG1.333/evm.TU.LG11.785	2
MF	GO:0061631	ubiquitin conjugating enzyme activity		2/215	19/16685	0.0244702	0.446836	0.43118	evm.TU.LG17.265/evm.TU.LG17.573	2
BP	GO:0060419	heart growth		6/215	173/16685	0.0247488	0.449582	0.43383	evm.TU.LG1.333/evm.TU.LG10.515/evm.TU.LG13.151/evm.TU.LG2.549/evm.TU.LG20.137/evm.TU.LG22.761	6
BP	GO:0046622	positive regulation of organ growth		3/215	49/16685	0.02518	0.450414	0.434632	evm.TU.LG12.141/evm.TU.LG14.624/evm.TU.LG17.663	3
BP	GO:0019835	cytolysis		3/215	49/16685	0.02518	0.450414	0.434632	evm.TU.LG1.333/evm.TU.LG11.785/evm.TU.LG22.761	3
BP	GO:0042436	indole-containing compound catabolic process		3/215	49/16685	0.02518	0.450414	0.434632	evm.TU.LG12.598/evm.TU.LG17.319/evm.TU.LG22.198	3
BP	GO:1990416	cellular response to brain-derived neurotrophic factor stimulus		6/211	177/16683	0.025201	0.543396	0.532205	evm.TU.LG10.662/evm.TU.LG11.550/evm.TU.LG14.631/evm.TU.LG15.485/evm.TU.LG17.674/evm.TU.LG20.64	6
BP	GO:0050729	positive regulation of inflammatory response		5/184	133/14779	0.025397	0.275906	0.248746	evm.TU.LG11.890/evm.TU.LG12.598/evm.TU.LG17.413/evm.TU.LG2.13/evm.TU.LG20.137	5
BP	GO:0030513	positive regulation of BMP signaling pathway		3/184	51/14779	0.0255469	0.275906	0.248746	evm.TU.LG10.471/evm.TU.LG18.637/evm.TU.LG22.661	3
BP	GO:0019233	sensory perception of pain		11/215	435/16685	0.025763	0.4551	0.439154	evm.TU.LG1.883/evm.TU.LG10.120/evm.TU.LG11.807/evm.TU.LG12.141/evm.TU.LG15.458/evm.TU.LG18.81/evm.TU.LG18.114/evm.TU.LG22.198/evm.TU.LG22.630/evm.TU.LG22.786/evm.TU.LG22.881	11
BP	GO:0046890	regulation of lipid biosynthetic process		9/215	326/16685	0.0257643	0.4551	0.439154	evm.TU.LG10.471/evm.TU.LG10.662/evm.TU.LG11.802/evm.TU.LG16.219/evm.TU.LG18.488/evm.TU.LG18.489/evm.TU.LG18.637/evm.TU.LG2.445/evm.TU.LG22.198	9
BP	GO:0090257	regulation of muscle system process		4/215	87/16685	0.0260266	0.4551	0.439154	evm.TU.LG10.471/evm.TU.LG16.219/evm.TU.LG18.637/evm.TU.LG2.445	4
BP	GO:0001893	maternal placenta development		4/215	87/16685	0.0260266	0.4551	0.439154	evm.TU.LG14.624/evm.TU.LG18.114/evm.TU.LG19.129/evm.TU.LG22.661	4
BP	GO:0070286	axonemal dynein complex assembly		5/215	130/16685	0.0265916	0.4551	0.439154	evm.TU.LG17.1/evm.TU.LG2.159/evm.TU.LG2.260/evm.TU.LG2.549/evm.TU.LG4.135	5
BP	GO:0031646	positive regulation of nervous system process		2/215	20/16685	0.0269618	0.4551	0.439154	evm.TU.LG15.1000/evm.TU.LG19.103	2
BP	GO:0010867	positive regulation of triglyceride biosynthetic process		2/215	20/16685	0.0269618	0.4551	0.439154	evm.TU.LG17.172/evm.TU.LG17.177	2
BP	GO:0010898	positive regulation of triglyceride catabolic process		2/215	20/16685	0.0269618	0.4551	0.439154	evm.TU.LG15.1000/evm.TU.LG19.103	2
BP	GO:0019627	urea metabolic process		2/215	20/16685	0.0269618	0.4551	0.439154	evm.TU.LG17.172/evm.TU.LG17.177	2
BP	GO:0042660	positive regulation of cell fate specification		2/215	20/16685	0.0269618	0.4551	0.439154	evm.TU.LG1.333/evm.TU.LG11.785	2
BP	GO:0046154	rhodopsin metabolic process		2/215	20/16685	0.0269618	0.4551	0.439154	evm.TU.LG12.141/evm.TU.LG13.435	2
BP	GO:0060250	germ-line stem-cell niche homeostasis		4/215	88/16685	0.0269997	0.4551	0.439154	evm.TU.LG14.115/evm.TU.LG14.988/evm.TU.LG17.286/evm.TU.LG2.549	4
BP	GO:0071636	positive regulation of transforming growth factor beta production		5/184	136/14779	0.0276194	0.290337	0.261756	evm.TU.LG1.1238/evm.TU.LG1.1239/evm.TU.LG13.164/evm.TU.LG14.373/evm.TU.LG14.563	5
BP	GO:0071941	nitrogen cycle metabolic process		5/215	132/16685	0.0281579	0.472353	0.455803	evm.TU.LG1.333/evm.TU.LG10.515/evm.TU.LG18.81/evm.TU.LG2.549/evm.TU.LG4.135	5
BP	GO:0097376	interneuron axon guidance		3/184	53/14779	0.0282272	0.290337	0.261756	evm.TU.LG12.141/evm.TU.LG17.663/evm.TU.LG22.881	3
BP	GO:0060038	cardiac muscle cell proliferation		6/215	179/16685	0.0286162	0.477447	0.460718	evm.TU.LG16.207/evm.TU.LG17.172/evm.TU.LG17.177/evm.TU.LG20.186/evm.TU.LG22.661/evm.TU.LG4.135	6
BP	GO:0010574	regulation of vascular endothelial growth factor production		3/215	52/16685	0.0293736	0.477447	0.460718	evm.TU.LG10.515/evm.TU.LG2.549/evm.TU.LG4.125	3
BP	GO:0034383	low-density lipoprotein particle clearance		3/215	52/16685	0.0293736	0.477447	0.460718	evm.TU.LG17.573/evm.TU.LG18.114/evm.TU.LG3.579	3
BP	GO:0002576	platelet degranulation		2/215	21/16685	0.029551	0.477447	0.460718	evm.TU.LG1.1238/evm.TU.LG1.1239	2
BP	GO:0046889	positive regulation of lipid biosynthetic process		2/215	21/16685	0.029551	0.477447	0.460718	evm.TU.LG1.954/evm.TU.LG1.956	2
MF	GO:0019199	transmembrane receptor protein kinase activity		2/215	21/16685	0.029551	0.477447	0.460718	evm.TU.LG14.624/evm.TU.LG22.661	2
BP	GO:0010565	regulation of cellular ketone metabolic process		2/215	21/16685	0.029551	0.477447	0.460718	evm.TU.LG17.411/evm.TU.LG17.573	2
BP	GO:0008037	cell recognition		2/215	21/16685	0.029551	0.477447	0.460718	evm.TU.LG17.172/evm.TU.LG17.177	2
MF	GO:0016614	oxidoreductase activity, acting on CH-OH group of donors		3/184	54/14779	0.0296213	0.290374	0.261789	evm.TU.LG19.427/evm.TU.LG19.428/evm.TU.LG19.429	3
BP	GO:0008207	C21-steroid hormone metabolic process		5/215	134/16685	0.0297817	0.478966	0.462185	evm.TU.LG1.396/evm.TU.LG12.447/evm.TU.LG17.411/evm.TU.LG2.549/evm.TU.LG20.186	5
BP	GO:0045467	R7 cell development		8/215	282/16685	0.030066	0.48133	0.464466	evm.TU.LG1.333/evm.TU.LG11.890/evm.TU.LG13.151/evm.TU.LG17.413/evm.TU.LG2.159/evm.TU.LG20.137/evm.TU.LG22.761/evm.TU.LG4.125	8
BP	GO:0048710	regulation of astrocyte differentiation		2/184	22/14779	0.0302473	0.290374	0.261789	evm.TU.LG1.396/evm.TU.LG15.415	2
BP	GO:0006029	proteoglycan metabolic process		2/184	22/14779	0.0302473	0.290374	0.261789	evm.TU.LG17.34/evm.TU.LG17.103	2
BP	GO:0051606	detection of stimulus		3/215	53/16685	0.0308484	0.489387	0.47224	evm.TU.LG12.141/evm.TU.LG17.573/evm.TU.LG4.135	3
BP	GO:0007521	muscle cell fate determination		3/215	53/16685	0.0308484	0.489387	0.47224	evm.TU.LG14.155/evm.TU.LG17.172/evm.TU.LG17.177	3
BP	GO:0048505	regulation of timing of cell differentiation		5/215	136/16685	0.0314634	0.496896	0.479486	evm.TU.LG14.563/evm.TU.LG17.172/evm.TU.LG17.177/evm.TU.LG18.81/evm.TU.LG4.135	5
BP	GO:0048711	positive regulation of astrocyte differentiation		4/215	93/16685	0.0321894	0.504264	0.486596	evm.TU.LG12.141/evm.TU.LG13.435/evm.TU.LG20.137/evm.TU.LG3.158	4
BP	GO:0070486	leukocyte aggregation		2/215	22/16685	0.032235	0.504264	0.486596	evm.TU.LG17.265/evm.TU.LG17.573	2
MF	GO:0061650	ubiquitin-like protein conjugating enzyme activity		3/215	54/16685	0.0323615	0.504264	0.486596	evm.TU.LG15.1000/evm.TU.LG17.573/evm.TU.LG19.103	3
MF	GO:0004713	protein tyrosine kinase activity		3/184	56/14779	0.0325168	0.29648	0.267294	evm.TU.LG19.427/evm.TU.LG19.428/evm.TU.LG19.429	3
MF	GO:0031406	carboxylic acid binding		7/184	243/14779	0.0325942	0.29648	0.267294	evm.TU.LG12.141/evm.TU.LG13.5/evm.TU.LG17.353/evm.TU.LG17.663/evm.TU.LG18.114/evm.TU.LG18.460/evm.TU.LG19.215	7
MF	GO:0050780	dopamine receptor binding		5/211	140/16683	0.0326922	0.583679	0.571658	evm.TU.LG17.1/evm.TU.LG18.942/evm.TU.LG20.854/evm.TU.LG21.820/evm.TU.LG22.761	5
MF	GO:0003777	microtubule motor activity		7/215	235/16685	0.0328816	0.510101	0.492229	evm.TU.LG1.333/evm.TU.LG10.158/evm.TU.LG10.515/evm.TU.LG11.785/evm.TU.LG2.549/evm.TU.LG20.137/evm.TU.LG4.125	7
MF	GO:0004222	metalloendopeptidase activity		4/184	97/14779	0.0329422	0.29648	0.267294	evm.TU.LG18.352/evm.TU.LG2.649/evm.TU.LG20.82/evm.TU.LG21.815	4
MF	GO:0016655	oxidoreductase activity, acting on NAD(P)H, quinone or similar compound as acceptor		4/215	94/16685	0.0332927	0.511136	0.493227	evm.TU.LG1.89/evm.TU.LG17.172/evm.TU.LG17.177/evm.TU.LG21.849	4
MF	GO:0000146	microfilament motor activity		10/215	397/16685	0.0334115	0.511136	0.493227	evm.TU.LG11.807/evm.TU.LG12.141/evm.TU.LG12.692/evm.TU.LG16.207/evm.TU.LG18.81/evm.TU.LG18.114/evm.TU.LG19.266/evm.TU.LG22.761/evm.TU.LG23.227/evm.TU.LG4.135	10
MF	GO:0005507	copper ion binding		8/215	288/16685	0.0334426	0.511136	0.493227	evm.TU.LG12.332/evm.TU.LG15.431/evm.TU.LG17.573/evm.TU.LG21.543/evm.TU.LG22.13/evm.TU.LG22.761/evm.TU.LG3.832/evm.TU.LG4.135	8
MF	GO:0043395	heparan sulfate proteoglycan binding		7/215	236/16685	0.0335315	0.511136	0.493227	evm.TU.LG1.333/evm.TU.LG16.207/evm.TU.LG18.81/evm.TU.LG19.52/evm.TU.LG19.215/evm.TU.LG19.389/evm.TU.LG3.850	7
MF	GO:0016757	glycosyltransferase activity		5/211	141/16683	0.0335592	0.583679	0.571658	evm.TU.LG12.141/evm.TU.LG12.454/evm.TU.LG15.1000/evm.TU.LG17.663/evm.TU.LG22.398	5
MF	GO:0004175	endopeptidase activity		2/211	23/16683	0.0338364	0.583679	0.571658	evm.TU.LG2.649/evm.TU.LG22.9	2
MF	GO:0032027	myosin light chain binding		2/211	23/16683	0.0338364	0.583679	0.571658	evm.TU.LG1.333/evm.TU.LG22.881	2
MF	GO:0050661	NADP binding		3/215	55/16685	0.0339128	0.512431	0.494477	evm.TU.LG1.333/evm.TU.LG10.515/evm.TU.LG2.13	3
MF	GO:0004303	estradiol 17-beta-dehydrogenase activity		3/184	57/14779	0.034018	0.299914	0.27039	evm.TU.LG19.427/evm.TU.LG19.428/evm.TU.LG19.429	3
MF	GO:0004849	uridine kinase activity		5/215	139/16685	0.0340958	0.512431	0.494477	evm.TU.LG10.515/evm.TU.LG13.151/evm.TU.LG14.155/evm.TU.LG22.761/evm.TU.LG4.125	5
MF	GO:0004859	phospholipase inhibitor activity		5/215	139/16685	0.0340958	0.512431	0.494477	evm.TU.LG1.396/evm.TU.LG17.411/evm.TU.LG2.159/evm.TU.LG20.186/evm.TU.LG23.429	5
MF	GO:0005105	type 1 fibroblast growth factor receptor binding		4/215	95/16685	0.0344178	0.512431	0.494477	evm.TU.LG17.172/evm.TU.LG17.177/evm.TU.LG18.81/evm.TU.LG4.135	4
MF	GO:0005324	long-chain fatty acid transporter activity		5/215	140/16685	0.0350027	0.512431	0.494477	evm.TU.LG1.1238/evm.TU.LG1.1239/evm.TU.LG14.373/evm.TU.LG14.563/evm.TU.LG15.164_evm.TU.LG15.165	5
MF	GO:0019870	potassium channel inhibitor activity		2/215	23/16685	0.0350107	0.512431	0.494477	evm.TU.LG11.159/evm.TU.LG3.850	2
MF	GO:0030283	testosterone dehydrogenase [NAD(P)] activity		2/215	23/16685	0.0350107	0.512431	0.494477	evm.TU.LG11.802/evm.TU.LG17.573	2
MF	GO:0070051	fibrinogen binding		2/215	23/16685	0.0350107	0.512431	0.494477	evm.TU.LG19.389/evm.TU.LG4.135	2
MF	GO:0097642	calcitonin family receptor activity		2/215	23/16685	0.0350107	0.512431	0.494477	evm.TU.LG10.471/evm.TU.LG18.637	2
MF	GO:0098639	collagen binding involved in cell-matrix adhesion		6/215	188/16685	0.0351317	0.512431	0.494477	evm.TU.LG1.396/evm.TU.LG13.5/evm.TU.LG14.155/evm.TU.LG15.415/evm.TU.LG20.186/evm.TU.LG22.847	6
MF	GO:0140299	small molecule sensor activity		8/215	291/16685	0.0352242	0.512431	0.494477	evm.TU.LG1.396/evm.TU.LG12.447/evm.TU.LG17.411/evm.TU.LG2.159/evm.TU.LG2.549/evm.TU.LG20.82/evm.TU.LG20.186/evm.TU.LG23.429	8
MF	GO:0005201	extracellular matrix structural constituent		5/184	146/14779	0.0359041	0.306903	0.276691	evm.TU.LG14.115/evm.TU.LG2.159/evm.TU.LG2.549/evm.TU.LG20.186/evm.TU.LG4.135	5
MF	GO:1990782	protein tyrosine kinase binding		5/215	141/16685	0.0359245	0.520459	0.502224	evm.TU.LG10.662/evm.TU.LG12.332/evm.TU.LG14.988/evm.TU.LG17.411/evm.TU.LG17.573	5
MF	GO:0016877	ligase activity, forming carbon-sulfur bonds		2/211	24/16683	0.0366108	0.601463	0.589076	evm.TU.LG2.649/evm.TU.LG22.9	2
MF	GO:0001223	transcription coactivator binding		4/215	97/16685	0.0367339	0.521429	0.503159	evm.TU.LG1.1064/evm.TU.LG17.172/evm.TU.LG17.177/evm.TU.LG4.135	4
MF	GO:0016830	carbon-carbon lyase activity		4/215	97/16685	0.0367339	0.521429	0.503159	evm.TU.LG10.474/evm.TU.LG11.802/evm.TU.LG12.692/evm.TU.LG16.219	4
MF	GO:0017147	Wnt-protein binding		5/215	142/16685	0.0368611	0.521429	0.503159	evm.TU.LG12.692/evm.TU.LG14.624/evm.TU.LG17.573/evm.TU.LG17.674/evm.TU.LG21.820	5
MF	GO:0030899	calcium-dependent ATPase activity		3/215	57/16685	0.0371292	0.521429	0.503159	evm.TU.LG14.155/evm.TU.LG14.225/evm.TU.LG16.207	3
MF	GO:0033265	choline binding		3/215	57/16685	0.0371292	0.521429	0.503159	evm.TU.LG17.573/evm.TU.LG17.674/evm.TU.LG19.103	3
MF	GO:0044323	retinoic acid-responsive element binding		3/215	57/16685	0.0371292	0.521429	0.503159	evm.TU.LG14.624/evm.TU.LG17.674/evm.TU.LG4.135	3
MF	GO:0055102	lipase inhibitor activity		2/215	24/16685	0.0378756	0.521429	0.503159	evm.TU.LG1.333/evm.TU.LG10.515	2
BP	GO:0044241	lipid digestion		2/215	24/16685	0.0378756	0.521429	0.503159	evm.TU.LG18.114/evm.TU.LG21.119	2
BP	GO:2000382	positive regulation of mesoderm development		2/215	24/16685	0.0378756	0.521429	0.503159	evm.TU.LG17.172/evm.TU.LG17.177	2
BP	GO:0006641	triglyceride metabolic process		2/215	24/16685	0.0378756	0.521429	0.503159	evm.TU.LG10.471/evm.TU.LG18.637	2
BP	GO:0048265	response to pain		2/215	24/16685	0.0378756	0.521429	0.503159	evm.TU.LG1.396/evm.TU.LG20.186	2
BP	GO:0050892	intestinal absorption		4/215	98/16685	0.0379248	0.521429	0.503159	evm.TU.LG1.333/evm.TU.LG17.573/evm.TU.LG18.114/evm.TU.LG3.579	4
BP	GO:0071827	plasma lipoprotein particle organization		4/215	98/16685	0.0379248	0.521429	0.503159	evm.TU.LG1.333/evm.TU.LG13.151/evm.TU.LG20.137/evm.TU.LG22.761	4
BP	GO:0051604	protein maturation		2/184	25/14779	0.0383426	0.306903	0.276691	evm.TU.LG14.624/evm.TU.LG17.674	2
BP	GO:0008038	neuron recognition		2/184	25/14779	0.0383426	0.306903	0.276691	evm.TU.LG13.151/evm.TU.LG17.539	2
BP	GO:0008039	synaptic target recognition		6/184	199/14779	0.0384091	0.306903	0.276691	evm.TU.LG17.1/evm.TU.LG18.942/evm.TU.LG19.427/evm.TU.LG19.428/evm.TU.LG19.429/evm.TU.LG22.437	6
BP	GO:0050982	detection of mechanical stimulus		5/215	144/16685	0.0387791	0.523123	0.504794	evm.TU.LG1.1238/evm.TU.LG1.1239/evm.TU.LG14.373/evm.TU.LG14.563/evm.TU.LG15.164_evm.TU.LG15.165	5
BP	GO:0031670	cellular response to nutrient		3/215	58/16685	0.0387941	0.523123	0.504794	evm.TU.LG1.352/evm.TU.LG17.573/evm.TU.LG18.81	3
BP	GO:0007113	endomitotic cell cycle		3/215	58/16685	0.0387941	0.523123	0.504794	evm.TU.LG1.1238/evm.TU.LG1.1239/evm.TU.LG15.164_evm.TU.LG15.165	3
BP	GO:0042428	serotonin metabolic process		3/215	58/16685	0.0387941	0.523123	0.504794	evm.TU.LG14.624/evm.TU.LG18.114/evm.TU.LG22.661	3
BP	GO:0045477	regulation of nurse cell apoptotic process		3/215	58/16685	0.0387941	0.523123	0.504794	evm.TU.LG11.550/evm.TU.LG17.1/evm.TU.LG4.135	3
BP	GO:0060159	regulation of dopamine receptor signaling pathway		3/215	59/16685	0.0404964	0.528187	0.509681	evm.TU.LG10.662/evm.TU.LG14.988/evm.TU.LG17.573	3
BP	GO:0098856	intestinal lipid absorption		4/211	102/16683	0.0405259	0.634841	0.621767	evm.TU.LG11.785/evm.TU.LG11.807/evm.TU.LG15.164_evm.TU.LG15.165/evm.TU.LG17.573	4
BP	GO:2000192	negative regulation of fatty acid transport		7/184	255/14779	0.0406127	0.306903	0.276691	evm.TU.LG15.485/evm.TU.LG17.286/evm.TU.LG17.411/evm.TU.LG17.413/evm.TU.LG19.215/evm.TU.LG2.159/evm.TU.LG22.761	7
BP	GO:1902930	regulation of alcohol biosynthetic process		6/215	195/16685	0.040812	0.528187	0.509681	evm.TU.LG10.662/evm.TU.LG12.692/evm.TU.LG17.411/evm.TU.LG19.661/evm.TU.LG19.662/evm.TU.LG21.685	6
MF	GO:0016248	channel inhibitor activity		2/215	25/16685	0.0408268	0.528187	0.509681	evm.TU.LG1.352/evm.TU.LG18.81	2
MF	GO:0008020	G protein-coupled photoreceptor activity		2/215	25/16685	0.0408268	0.528187	0.509681	evm.TU.LG12.141/evm.TU.LG18.114	2
MF	GO:0035497	cAMP response element binding		2/215	25/16685	0.0408268	0.528187	0.509681	evm.TU.LG17.172/evm.TU.LG17.177	2
MF	GO:0005249	voltage-gated potassium channel activity		2/215	25/16685	0.0408268	0.528187	0.509681	evm.TU.LG14.373/evm.TU.LG14.563	2
MF	GO:0001784	phosphotyrosine residue binding		2/215	25/16685	0.0408268	0.528187	0.509681	evm.TU.LG17.573/evm.TU.LG3.158	2
MF	GO:0008374	O-acyltransferase activity		2/215	25/16685	0.0408268	0.528187	0.509681	evm.TU.LG15.217/evm.TU.LG17.573	2
MF	GO:0004252	serine-type endopeptidase activity		2/215	25/16685	0.0408268	0.528187	0.509681	evm.TU.LG19.103/evm.TU.LG3.500	2
MF	GO:0016627	oxidoreductase activity, acting on the CH-CH group of donors		2/215	25/16685	0.0408268	0.528187	0.509681	evm.TU.LG19.103/evm.TU.LG3.500	2
MF	GO:0004415	hyalurononglucosaminidase activity		2/215	25/16685	0.0408268	0.528187	0.509681	evm.TU.LG17.265/evm.TU.LG17.573	2
MF	GO:0004659	prenyltransferase activity		2/184	26/14779	0.0412046	0.306903	0.276691	evm.TU.LG1.333/evm.TU.LG19.516	2
BP	GO:0070542	response to fatty acid		2/184	26/14779	0.0412046	0.306903	0.276691	evm.TU.LG14.115/evm.TU.LG2.159	2
BP	GO:0006970	response to osmotic stress		2/184	26/14779	0.0412046	0.306903	0.276691	evm.TU.LG1.333/evm.TU.LG12.141	2
BP	GO:0035337	fatty-acyl-CoA metabolic process		2/184	26/14779	0.0412046	0.306903	0.276691	evm.TU.LG17.172/evm.TU.LG17.177	2
BP	GO:0045687	positive regulation of glial cell differentiation		7/215	248/16685	0.0420045	0.541426	0.522456	evm.TU.LG12.332/evm.TU.LG17.573/evm.TU.LG21.543/evm.TU.LG22.13/evm.TU.LG22.761/evm.TU.LG3.832/evm.TU.LG4.135	7
BP	GO:0030202	heparin metabolic process		3/215	60/16685	0.0422359	0.542414	0.523409	evm.TU.LG10.662/evm.TU.LG17.573/evm.TU.LG21.685	3
BP	GO:0032836	glomerular basement membrane development		6/215	197/16685	0.0425355	0.543094	0.524066	evm.TU.LG1.1238/evm.TU.LG1.1239/evm.TU.LG14.373/evm.TU.LG14.563/evm.TU.LG15.164_evm.TU.LG15.165/evm.TU.LG17.353	6
BP	GO:0050966	detection of mechanical stimulus involved in sensory perception of pain		5/215	148/16685	0.0427953	0.543094	0.524066	evm.TU.LG10.662/evm.TU.LG12.454/evm.TU.LG18.924_evm.TU.LG18.925/evm.TU.LG2.260/evm.TU.LG4.84	5
BP	GO:0060742	epithelial cell differentiation involved in prostate gland development		5/215	148/16685	0.0427953	0.543094	0.524066	evm.TU.LG11.550/evm.TU.LG15.1000/evm.TU.LG17.1/evm.TU.LG19.103/evm.TU.LG4.135	5
BP	GO:1904058	positive regulation of sensory perception of pain		4/215	102/16685	0.0429085	0.543094	0.524066	evm.TU.LG10.662/evm.TU.LG12.332/evm.TU.LG14.988/evm.TU.LG17.573	4
BP	GO:0042446	hormone biosynthetic process		6/215	198/16685	0.0434143	0.54752	0.528336	evm.TU.LG1.883/evm.TU.LG17.172/evm.TU.LG17.177/evm.TU.LG18.114/evm.TU.LG22.630/evm.TU.LG3.579	6
BP	GO:0044242	cellular lipid catabolic process		2/215	26/16685	0.0438617	0.549138	0.529898	evm.TU.LG19.103/evm.TU.LG3.500	2
MF	GO:0015347	sodium-independent organic anion transmembrane transporter activity		3/215	61/16685	0.0440125	0.549138	0.529898	evm.TU.LG10.662/evm.TU.LG14.988/evm.TU.LG17.573	3
MF	GO:0016755	aminoacyltransferase activity		3/215	61/16685	0.0440125	0.549138	0.529898	evm.TU.LG12.598/evm.TU.LG17.319/evm.TU.LG22.198	3
MF	GO:0031957	very long-chain fatty acid-CoA ligase activity		2/184	27/14779	0.0441444	0.31784	0.286551	evm.TU.LG15.485/evm.TU.LG19.52	2
MF	GO:0047372	acylglycerol lipase activity		2/184	27/14779	0.0441444	0.31784	0.286551	evm.TU.LG18.352/evm.TU.LG2.159	2
MF	GO:0098634	cell-matrix adhesion mediator activity		4/215	103/16685	0.0442094	0.549639	0.530381	evm.TU.LG14.155/evm.TU.LG14.563/evm.TU.LG18.352/evm.TU.LG22.661	4
MF	GO:1901681	sulfur compound binding		9/215	361/16685	0.0447139	0.553947	0.534538	evm.TU.LG10.662/evm.TU.LG11.550/evm.TU.LG13.151/evm.TU.LG17.427/evm.TU.LG17.674/evm.TU.LG18.114/evm.TU.LG20.64/evm.TU.LG3.832/evm.TU.LG4.135	9
BP	GO:0090049	regulation of cell migration involved in sprouting angiogenesis		3/215	62/16685	0.0458259	0.563487	0.543744	evm.TU.LG10.662/evm.TU.LG12.332/evm.TU.LG17.573	3
BP	GO:1904707	positive regulation of vascular associated smooth muscle cell proliferation		3/215	62/16685	0.0458259	0.563487	0.543744	evm.TU.LG1.396/evm.TU.LG17.411/evm.TU.LG20.186	3
MF	GO:0016763	pentosyltransferase activity		5/215	151/16685	0.0459661	0.563487	0.543744	evm.TU.LG1.1238/evm.TU.LG1.1239/evm.TU.LG14.373/evm.TU.LG14.563/evm.TU.LG17.353	5
MF	GO:0005436	sodium:phosphate symporter activity		2/215	27/16685	0.0469776	0.571887	0.551849	evm.TU.LG17.265/evm.TU.LG20.854	2
MF	GO:0016722	oxidoreductase activity, acting on metal ions		2/215	27/16685	0.0469776	0.571887	0.551849	evm.TU.LG15.1000/evm.TU.LG19.103	2
MF	GO:0022841	potassium ion leak channel activity		2/184	28/14779	0.0471596	0.329505	0.297069	evm.TU.LG17.411/evm.TU.LG2.159	2
MF	GO:0047499	calcium-independent phospholipase A2 activity		3/184	65/14779	0.0472901	0.329505	0.297069	evm.TU.LG21.551/evm.TU.LG22.761/evm.TU.LG4.135	3
CC	GO:0030118	clathrin coat		5/215	153/16685	0.0481559	0.584203	0.563734	evm.TU.LG13.151/evm.TU.LG14.155/evm.TU.LG17.172/evm.TU.LG17.177/evm.TU.LG17.413	5
CC	GO:0043197	dendritic spine		5/211	156/16683	0.0482906	0.634841	0.621767	evm.TU.LG1.333/evm.TU.LG11.847/evm.TU.LG13.151/evm.TU.LG17.172/evm.TU.LG17.177	5
CC	GO:0044309	neuron spine		2/211	28/16683	0.0485261	0.634841	0.621767	evm.TU.LG15.1000/evm.TU.LG19.103	2
BP	GO:0042698	ovulation cycle		5/215	154/16685	0.0492736	0.590008	0.569336	evm.TU.LG11.890/evm.TU.LG17.29/evm.TU.LG17.172/evm.TU.LG17.177/evm.TU.LG3.832	5
CC	GO:1904724	tertiary granule lumen		3/215	64/16685	0.049562	0.590008	0.569336	evm.TU.LG1.333/evm.TU.LG11.785/evm.TU.LG12.141	3
MF	GO:0030507	spectrin binding		3/215	64/16685	0.049562	0.590008	0.569336	evm.TU.LG11.807/evm.TU.LG12.141/evm.TU.LG18.114	3

## Sheet: KEGG
ID	Description	GeneRatio	BgRatio	pvalue	p.adjust	qvalue	geneID	Count
ko00536	Glycosaminoglycan binding proteins [BR:ko00536]	11/145	220/11658	9.3e-05	0.0173055	0.0157679	evm.TU.LG1.715/evm.TU.LG1.716/evm.TU.LG10.662/evm.TU.LG13.5/evm.TU.LG17.663/evm.TU.LG18.114/evm.TU.LG19.215/evm.TU.LG20.942/evm.TU.LG22.263/evm.TU.LG23.227/evm.TU.LG3.832	11
ko00590	Arachidonic acid metabolism	4/145	33/11658	0.000709765	0.0660082	0.0601433	evm.TU.LG1.594/evm.TU.LG12.117_evm.TU.LG12.118/evm.TU.LG17.413/evm.TU.LG22.21	4
ko04515	Cell adhesion molecules [BR:ko04515]	7/145	147/11658	0.00238388	0.103456	0.0942639	evm.TU.LG1.180/evm.TU.LG10.662/evm.TU.LG11.404/evm.TU.LG11.802/evm.TU.LG11.847/evm.TU.LG20.25/evm.TU.LG22.661	7
ko04610	Complement and coagulation cascades	4/145	46/11658	0.00249821	0.103456	0.0942639	evm.TU.LG11.807/evm.TU.LG15.458/evm.TU.LG18.81/evm.TU.LG18.114	4
ko00100	Steroid biosynthesis	3/145	23/11658	0.00278108	0.103456	0.0942639	evm.TU.LG14.115/evm.TU.LG15.415/evm.TU.LG2.13	3
ko00650	Butanoate metabolism	3/145	26/11658	0.00397328	0.111399	0.101501	evm.TU.LG13.321/evm.TU.LG15.485/evm.TU.LG17.286	3
ko04740	Olfactory transduction	4/145	53/11658	0.00419245	0.111399	0.101501	evm.TU.LG10.411/evm.TU.LG17.172/evm.TU.LG17.177/evm.TU.LG3.832	4
ko04745	Phototransduction - fly	3/145	34/11658	0.00850656	0.197777	0.180205	evm.TU.LG11.890/evm.TU.LG17.172/evm.TU.LG17.177	3
ko05022	Pathways of neurodegeneration - multiple diseases	12/145	457/11658	0.011606	0.239858	0.218546	evm.TU.LG14.733/evm.TU.LG16.219/evm.TU.LG17.34/evm.TU.LG17.103/evm.TU.LG18.352/evm.TU.LG19.427/evm.TU.LG19.428/evm.TU.LG19.429/evm.TU.LG2.251/evm.TU.LG2.649/evm.TU.LG22.9/evm.TU.LG3.157	12
ko00534	Glycosaminoglycan biosynthesis - heparan sulfate / heparin	2/145	16/11658	0.0164469	0.278103	0.253393	evm.TU.LG1.1238/evm.TU.LG1.1239	2
ko00591	Linoleic acid metabolism	2/145	16/11658	0.0164469	0.278103	0.253393	evm.TU.LG12.117_evm.TU.LG12.118/evm.TU.LG17.413	2
ko04340	Hedgehog signaling pathway	3/145	49/11658	0.0228905	0.29865	0.272115	evm.TU.LG17.172/evm.TU.LG17.177/evm.TU.LG22.630	3
ko04512	ECM-receptor interaction	4/145	88/11658	0.0239526	0.29865	0.272115	evm.TU.LG14.631/evm.TU.LG17.663/evm.TU.LG20.25/evm.TU.LG22.661	4
ko00565	Ether lipid metabolism	3/145	50/11658	0.024135	0.29865	0.272115	evm.TU.LG12.117_evm.TU.LG12.118/evm.TU.LG12.598/evm.TU.LG17.413	3
ko00592	alpha-Linolenic acid metabolism	2/145	20/11658	0.0252121	0.29865	0.272115	evm.TU.LG12.117_evm.TU.LG12.118/evm.TU.LG17.413	2
ko05016	Huntington disease	9/145	339/11658	0.0256903	0.29865	0.272115	evm.TU.LG11.519/evm.TU.LG14.733/evm.TU.LG19.427/evm.TU.LG19.428/evm.TU.LG19.429/evm.TU.LG2.251/evm.TU.LG2.649/evm.TU.LG22.9/evm.TU.LG3.157	9
ko00430	Taurine and hypotaurine metabolism	2/145	22/11658	0.0301623	0.311677	0.283984	evm.TU.LG15.485/evm.TU.LG22.21	2
ko00900	Terpenoid backbone biosynthesis	2/145	22/11658	0.0301623	0.311677	0.283984	evm.TU.LG14.988/evm.TU.LG17.286	2
ko00532	Glycosaminoglycan biosynthesis - chondroitin sulfate / dermatan sulfate	2/145	23/11658	0.03277	0.320801	0.292298	evm.TU.LG1.1238/evm.TU.LG1.1239	2
ko03320	PPAR signaling pathway	3/145	58/11658	0.0353818	0.329051	0.299815	evm.TU.LG17.286/evm.TU.LG2.549/evm.TU.LG22.761	3
ko04814	Motor proteins	7/145	254/11658	0.0393388	0.339792	0.309601	evm.TU.LG14.733/evm.TU.LG17.1/evm.TU.LG18.942/evm.TU.LG19.427/evm.TU.LG19.428/evm.TU.LG19.429/evm.TU.LG22.437	7
ko04148	Efferocytosis	5/145	151/11658	0.0401904	0.339792	0.309601	evm.TU.LG10.792/evm.TU.LG11.807/evm.TU.LG2.13/evm.TU.LG20.64/evm.TU.LG3.850	5
ko05414	Dilated cardiomyopathy	4/145	107/11658	0.0443575	0.358717	0.326845	evm.TU.LG19.129/evm.TU.LG20.25/evm.TU.LG22.661/evm.TU.LG3.832	4
ko00140	Steroid hormone biosynthesis	2/145	28/11658	0.0470351	0.359003	0.327105	evm.TU.LG15.415/evm.TU.LG23.429	2
ko05410	Hypertrophic cardiomyopathy	4/145	110/11658	0.0482531	0.359003	0.327105	evm.TU.LG19.129/evm.TU.LG20.25/evm.TU.LG22.661/evm.TU.LG3.832	4
ko04091	Lectins [BR:ko04091]	3/145	67/11658	0.0497217	0.362855	0.330615	evm.TU.LG12.526/evm.TU.LG14.833/evm.TU.LG22.263	3
