# Supplementary material for: Differential responses of the intestine and liver transcriptome to high levels of plant proteins in diets for large yellow croaker (Larimichthys crocea)
Source: Front Genet. 2025 Mar 5;16:1540305. doi: 10.3389/fgene.2025.1540305 (PMC11919891; doi:10.3389/fgene.2025.1540305)
Supplement: Supplementary file 5 [file Table1.xlsx]

## Sheet: GO
ONTOLOGY	ID	Description	GeneRatio	BgRatio	pvalue	p.adjust	qvalue	geneID	Count
BP	GO:0046717	acid secretion	14/379	131/16685	1.69e-06	0.00790214	0.00736121	evm.TU.LG11.774/evm.TU.LG12.294/evm.TU.LG12.400/evm.TU.LG13.175/evm.TU.LG18.337/evm.TU.LG19.796/evm.TU.LG19.797/evm.TU.LG20.798/evm.TU.LG20.799/evm.TU.LG22.11/evm.TU.LG24.253/evm.TU.LG24.543/evm.TU.LG24.544/evm.TU.LG4.74	14
BP	GO:0050857	positive regulation of antigen receptor-mediated signaling pathway	6/379	26/16685	2.07e-05	0.0344634	0.0321043	evm.TU.LG1.457/evm.TU.LG14.368/evm.TU.LG18.882/evm.TU.LG19.431/evm.TU.LG19.432/evm.TU.LG3.228	6
BP	GO:0072676	lymphocyte migration	9/379	68/16685	2.21e-05	0.0344634	0.0321043	evm.TU.LG10.876/evm.TU.LG12.463/evm.TU.LG15.257/evm.TU.LG15.731/evm.TU.LG15.898/evm.TU.LG22.510/evm.TU.LG22.864/evm.TU.LG23.224/evm.TU.LG4.118	9
CC	GO:0019867	outer membrane	16/367	220/16683	3.05e-05	0.00937473	0.00891028	evm.TU.LG10.575/evm.TU.LG12.176/evm.TU.LG12.177/evm.TU.LG12.427/evm.TU.LG15.541/evm.TU.LG15.542/evm.TU.LG16.428/evm.TU.LG18.430/evm.TU.LG18.700/evm.TU.LG2.494/evm.TU.LG2.910/evm.TU.LG20.339/evm.TU.LG22.550/evm.TU.LG22.551/evm.TU.LG3.314/evm.TU.LG3.516	16
CC	GO:0005741	mitochondrial outer membrane	15/367	202/16683	4.23e-05	0.00937473	0.00891028	evm.TU.LG10.575/evm.TU.LG12.176/evm.TU.LG12.177/evm.TU.LG12.427/evm.TU.LG15.541/evm.TU.LG15.542/evm.TU.LG18.430/evm.TU.LG18.700/evm.TU.LG2.494/evm.TU.LG2.910/evm.TU.LG20.339/evm.TU.LG22.550/evm.TU.LG22.551/evm.TU.LG3.314/evm.TU.LG3.516	15
BP	GO:0002021	response to dietary excess	6/379	32/16685	7.26e-05	0.0800445	0.0745652	evm.TU.LG17.243/evm.TU.LG21.108/evm.TU.LG22.838/evm.TU.LG22.839/evm.TU.LG24.543/evm.TU.LG24.544	6
MF	GO:0008009	chemokine activity	4/335	11/14779	7.54e-05	0.0502455	0.0457427	evm.TU.LG12.463/evm.TU.LG15.257/evm.TU.LG15.898/evm.TU.LG22.864	4
BP	GO:0098739	import across plasma membrane	13/379	162/16685	8.56e-05	0.0800445	0.0745652	evm.TU.LG1.392/evm.TU.LG10.433/evm.TU.LG12.142/evm.TU.LG13.60/evm.TU.LG17.5/evm.TU.LG18.413/evm.TU.LG19.431/evm.TU.LG19.432/evm.TU.LG20.310/evm.TU.LG20.798/evm.TU.LG20.799/evm.TU.LG21.674/evm.TU.LG24.253	13
CC	GO:0031968	organelle outer membrane	15/367	217/16683	9.56e-05	0.0141167	0.0134173	evm.TU.LG10.575/evm.TU.LG12.176/evm.TU.LG12.177/evm.TU.LG12.427/evm.TU.LG15.541/evm.TU.LG15.542/evm.TU.LG18.430/evm.TU.LG18.700/evm.TU.LG2.494/evm.TU.LG2.910/evm.TU.LG20.339/evm.TU.LG22.550/evm.TU.LG22.551/evm.TU.LG3.314/evm.TU.LG3.516	15
BP	GO:0007159	leukocyte cell-cell adhesion	20/379	343/16685	0.000119556	0.0841453	0.0783852	evm.TU.LG1.744/evm.TU.LG10.297/evm.TU.LG10.876/evm.TU.LG13.129/evm.TU.LG15.541/evm.TU.LG15.542/evm.TU.LG15.898/evm.TU.LG17.696/evm.TU.LG17.740/evm.TU.LG18.882/evm.TU.LG19.203/evm.TU.LG19.689/evm.TU.LG2.494/evm.TU.LG22.510/evm.TU.LG22.864/evm.TU.LG22.919/evm.TU.LG23.224/evm.TU.LG3.228/evm.TU.LG3.850/evm.TU.LG4.118	20
BP	GO:0051924	regulation of calcium ion transport	20/379	350/16685	0.000156768	0.0841453	0.0783852	evm.TU.LG1.392/evm.TU.LG1.744/evm.TU.LG12.463/evm.TU.LG13.37/evm.TU.LG14.652/evm.TU.LG15.257/evm.TU.LG15.541/evm.TU.LG15.542/evm.TU.LG17.696/evm.TU.LG20.310/evm.TU.LG20.1041/evm.TU.LG21.149/evm.TU.LG21.674/evm.TU.LG22.11/evm.TU.LG22.550/evm.TU.LG22.551/evm.TU.LG23.89/evm.TU.LG24.541/evm.TU.LG24.543/evm.TU.LG24.544	20
MF	GO:0008514	organic anion transmembrane transporter activity	18/335	301/14779	0.000181497	0.0604384	0.0550222	evm.TU.LG11.740/evm.TU.LG11.774/evm.TU.LG12.294/evm.TU.LG13.175/evm.TU.LG17.243/evm.TU.LG17.717/evm.TU.LG18.413/evm.TU.LG18.667/evm.TU.LG19.796/evm.TU.LG19.797/evm.TU.LG20.642/evm.TU.LG20.798/evm.TU.LG20.799/evm.TU.LG21.552/evm.TU.LG22.838/evm.TU.LG22.839/evm.TU.LG24.253/evm.TU.LG3.722	18
BP	GO:0014823	response to activity	12/379	153/16685	0.000197434	0.0841453	0.0783852	evm.TU.LG10.433/evm.TU.LG10.452/evm.TU.LG17.243/evm.TU.LG19.203/evm.TU.LG2.494/evm.TU.LG21.473/evm.TU.LG21.674/evm.TU.LG22.517/evm.TU.LG22.550/evm.TU.LG22.551/evm.TU.LG22.838/evm.TU.LG22.839	12
BP	GO:1903037	regulation of leukocyte cell-cell adhesion	18/379	302/16685	0.000198332	0.0841453	0.0783852	evm.TU.LG1.744/evm.TU.LG10.297/evm.TU.LG13.129/evm.TU.LG15.541/evm.TU.LG15.542/evm.TU.LG15.898/evm.TU.LG17.696/evm.TU.LG17.740/evm.TU.LG18.882/evm.TU.LG19.203/evm.TU.LG19.689/evm.TU.LG2.494/evm.TU.LG22.510/evm.TU.LG22.864/evm.TU.LG23.224/evm.TU.LG3.228/evm.TU.LG3.850/evm.TU.LG4.118	18
BP	GO:1990502	dense core granule maturation	4/379	14/16685	0.000218971	0.0841453	0.0783852	evm.TU.LG13.262/evm.TU.LG13.439/evm.TU.LG19.607/evm.TU.LG19.608	4
BP	GO:0070228	regulation of lymphocyte apoptotic process	8/379	72/16685	0.000221667	0.0841453	0.0783852	evm.TU.LG15.541/evm.TU.LG15.542/evm.TU.LG17.740/evm.TU.LG19.431/evm.TU.LG19.432/evm.TU.LG2.494/evm.TU.LG22.510/evm.TU.LG3.850	8
BP	GO:0015849	organic acid transport	24/379	474/16685	0.000225661	0.0841453	0.0783852	evm.TU.LG10.433/evm.TU.LG11.740/evm.TU.LG11.774/evm.TU.LG12.142/evm.TU.LG13.175/evm.TU.LG15.730/evm.TU.LG17.696/evm.TU.LG17.717/evm.TU.LG18.337/evm.TU.LG18.413/evm.TU.LG18.667/evm.TU.LG19.796/evm.TU.LG19.797/evm.TU.LG2.598/evm.TU.LG20.339/evm.TU.LG20.642/evm.TU.LG20.798/evm.TU.LG20.799/evm.TU.LG21.552/evm.TU.LG21.674/evm.TU.LG22.11/evm.TU.LG24.253/evm.TU.LG3.850/evm.TU.LG4.74	24
BP	GO:1903039	positive regulation of leukocyte cell-cell adhesion	15/379	228/16685	0.000233887	0.0841453	0.0783852	evm.TU.LG1.744/evm.TU.LG10.297/evm.TU.LG13.129/evm.TU.LG15.541/evm.TU.LG15.542/evm.TU.LG17.740/evm.TU.LG18.882/evm.TU.LG19.203/evm.TU.LG19.689/evm.TU.LG2.494/evm.TU.LG22.510/evm.TU.LG22.864/evm.TU.LG23.224/evm.TU.LG3.228/evm.TU.LG4.118	15
BP	GO:0022409	positive regulation of cell-cell adhesion	18/379	310/16685	0.000273003	0.0912026	0.0849594	evm.TU.LG1.744/evm.TU.LG1.1231/evm.TU.LG1.1232/evm.TU.LG10.297/evm.TU.LG11.105/evm.TU.LG13.129/evm.TU.LG15.541/evm.TU.LG15.542/evm.TU.LG17.740/evm.TU.LG18.882/evm.TU.LG19.203/evm.TU.LG19.689/evm.TU.LG2.494/evm.TU.LG22.510/evm.TU.LG22.864/evm.TU.LG23.224/evm.TU.LG3.228/evm.TU.LG4.118	18
MF	GO:0048020	CCR chemokine receptor binding	4/335	15/14779	0.000290415	0.0644721	0.0586943	evm.TU.LG12.463/evm.TU.LG15.257/evm.TU.LG15.898/evm.TU.LG22.864	4
BP	GO:0061792	secretory granule maturation	4/379	15/16685	0.000293266	0.0914404	0.085181	evm.TU.LG13.262/evm.TU.LG13.439/evm.TU.LG19.607/evm.TU.LG19.608	4
BP	GO:0002822	regulation of adaptive immune response based on somatic recombination of immune receptors built from immunoglobulin superfamily domains	11/379	142/16685	0.000402098	0.107923	0.100535	evm.TU.LG10.297/evm.TU.LG10.452/evm.TU.LG15.541/evm.TU.LG15.542/evm.TU.LG17.740/evm.TU.LG19.203/evm.TU.LG19.689/evm.TU.LG21.736/evm.TU.LG22.864/evm.TU.LG23.224/evm.TU.LG3.516	11
BP	GO:0050870	positive regulation of T cell activation	14/379	215/16685	0.000415879	0.107923	0.100535	evm.TU.LG10.297/evm.TU.LG13.129/evm.TU.LG15.541/evm.TU.LG15.542/evm.TU.LG17.740/evm.TU.LG18.882/evm.TU.LG19.203/evm.TU.LG19.689/evm.TU.LG2.494/evm.TU.LG22.510/evm.TU.LG22.864/evm.TU.LG23.224/evm.TU.LG3.228/evm.TU.LG4.118	14
BP	GO:0046634	regulation of alpha-beta T cell activation	9/379	100/16685	0.000451399	0.107923	0.100535	evm.TU.LG10.297/evm.TU.LG15.541/evm.TU.LG15.542/evm.TU.LG17.696/evm.TU.LG17.740/evm.TU.LG22.864/evm.TU.LG23.224/evm.TU.LG3.850/evm.TU.LG4.118	9
BP	GO:0046688	response to copper ion	7/379	62/16685	0.000495656	0.107923	0.100535	evm.TU.LG1.744/evm.TU.LG13.175/evm.TU.LG16.32/evm.TU.LG19.796/evm.TU.LG19.797/evm.TU.LG20.751/evm.TU.LG24.274	7
BP	GO:0050854	regulation of antigen receptor-mediated signaling pathway	7/379	62/16685	0.000495656	0.107923	0.100535	evm.TU.LG1.457/evm.TU.LG12.382/evm.TU.LG14.368/evm.TU.LG18.882/evm.TU.LG19.431/evm.TU.LG19.432/evm.TU.LG3.228	7
BP	GO:0006654	phosphatidic acid biosynthetic process	6/379	45/16685	0.00050866	0.107923	0.100535	evm.TU.LG16.285/evm.TU.LG17.809/evm.TU.LG2.494/evm.TU.LG22.11/evm.TU.LG23.316/evm.TU.LG23.319	6
BP	GO:1903555	regulation of tumor necrosis factor superfamily cytokine production	10/379	124/16685	0.000533028	0.107923	0.100535	evm.TU.LG10.297/evm.TU.LG12.142/evm.TU.LG12.463/evm.TU.LG13.279/evm.TU.LG15.257/evm.TU.LG17.740/evm.TU.LG19.203/evm.TU.LG21.736/evm.TU.LG22.864/evm.TU.LG3.850	10
BP	GO:0070227	lymphocyte apoptotic process	8/379	82/16685	0.000542303	0.107923	0.100535	evm.TU.LG15.541/evm.TU.LG15.542/evm.TU.LG17.740/evm.TU.LG19.431/evm.TU.LG19.432/evm.TU.LG2.494/evm.TU.LG22.510/evm.TU.LG3.850	8
BP	GO:2000106	regulation of leukocyte apoptotic process	9/379	103/16685	0.00056117	0.107923	0.100535	evm.TU.LG15.541/evm.TU.LG15.542/evm.TU.LG17.740/evm.TU.LG19.431/evm.TU.LG19.432/evm.TU.LG2.494/evm.TU.LG22.510/evm.TU.LG22.864/evm.TU.LG3.850	9
BP	GO:0070661	leukocyte proliferation	16/379	275/16685	0.000576882	0.107923	0.100535	evm.TU.LG1.265/evm.TU.LG10.297/evm.TU.LG10.876/evm.TU.LG17.740/evm.TU.LG18.882/evm.TU.LG19.203/evm.TU.LG19.431/evm.TU.LG19.432/evm.TU.LG2.494/evm.TU.LG20.350/evm.TU.LG21.233/evm.TU.LG21.736/evm.TU.LG22.510/evm.TU.LG22.864/evm.TU.LG3.850/evm.TU.LG4.118	16
BP	GO:0048247	lymphocyte chemotaxis	5/379	31/16685	0.000615083	0.110644	0.10307	evm.TU.LG12.463/evm.TU.LG15.257/evm.TU.LG15.731/evm.TU.LG15.898/evm.TU.LG22.864	5
MF	GO:0030506	ankyrin binding	7/335	66/14779	0.00071416	0.103649	0.0943608	evm.TU.LG1.392/evm.TU.LG12.56/evm.TU.LG13.60/evm.TU.LG20.465/evm.TU.LG3.732/evm.TU.LG3.734/evm.TU.LG3.735	7
BP	GO:0071706	tumor necrosis factor superfamily cytokine production	10/379	129/16685	0.000726971	0.119973	0.111761	evm.TU.LG10.297/evm.TU.LG12.142/evm.TU.LG12.463/evm.TU.LG13.279/evm.TU.LG15.257/evm.TU.LG17.740/evm.TU.LG19.203/evm.TU.LG21.736/evm.TU.LG22.864/evm.TU.LG3.850	10
BP	GO:0006839	mitochondrial transport	16/379	281/16685	0.000727691	0.119973	0.111761	evm.TU.LG12.12/evm.TU.LG15.541/evm.TU.LG15.542/evm.TU.LG15.813/evm.TU.LG17.243/evm.TU.LG18.667/evm.TU.LG19.103/evm.TU.LG19.203/evm.TU.LG2.910/evm.TU.LG20.339/evm.TU.LG22.729/evm.TU.LG22.838/evm.TU.LG22.839/evm.TU.LG23.225/evm.TU.LG3.314/evm.TU.LG3.900	16
BP	GO:0002824	positive regulation of adaptive immune response based on somatic recombination of immune receptors built from immunoglobulin superfamily domains	9/379	108/16685	0.000792134	0.119973	0.111761	evm.TU.LG10.297/evm.TU.LG10.452/evm.TU.LG15.541/evm.TU.LG15.542/evm.TU.LG17.740/evm.TU.LG19.203/evm.TU.LG22.864/evm.TU.LG23.224/evm.TU.LG3.516	9
BP	GO:0008652	cellular amino acid biosynthetic process	9/379	108/16685	0.000792134	0.119973	0.111761	evm.TU.LG11.343/evm.TU.LG12.277/evm.TU.LG12.753/evm.TU.LG13.127/evm.TU.LG16.84/evm.TU.LG16.85/evm.TU.LG23.270/evm.TU.LG3.421/evm.TU.LG4.62	9
BP	GO:0043627	response to estrogen	10/379	131/16685	0.000819293	0.119973	0.111761	evm.TU.LG11.123/evm.TU.LG13.262/evm.TU.LG16.49/evm.TU.LG19.203/evm.TU.LG19.607/evm.TU.LG19.608/evm.TU.LG22.517/evm.TU.LG22.550/evm.TU.LG22.551/evm.TU.LG23.224	10
BP	GO:0033197	response to vitamin E	5/379	33/16685	0.000827792	0.119973	0.111761	evm.TU.LG11.123/evm.TU.LG22.517/evm.TU.LG22.550/evm.TU.LG22.551/evm.TU.LG3.850	5
BP	GO:0006809	nitric oxide biosynthetic process	9/379	109/16685	0.000846507	0.119973	0.111761	evm.TU.LG1.744/evm.TU.LG10.433/evm.TU.LG13.37/evm.TU.LG15.541/evm.TU.LG15.542/evm.TU.LG21.674/evm.TU.LG22.550/evm.TU.LG22.551/evm.TU.LG3.850	9
BP	GO:0006855	xenobiotic transmembrane transport	11/379	156/16685	0.000885603	0.120565	0.112312	evm.TU.LG11.740/evm.TU.LG12.56/evm.TU.LG17.5/evm.TU.LG17.243/evm.TU.LG18.413/evm.TU.LG18.667/evm.TU.LG20.798/evm.TU.LG20.799/evm.TU.LG22.838/evm.TU.LG22.839/evm.TU.LG24.253	11
MF	GO:0016614	oxidoreductase activity, acting on CH-OH group of donors	10/335	133/14779	0.000899347	0.103649	0.0943608	evm.TU.LG10.573/evm.TU.LG12.176/evm.TU.LG12.177/evm.TU.LG13.175/evm.TU.LG13.232/evm.TU.LG13.386/evm.TU.LG19.796/evm.TU.LG19.797/evm.TU.LG20.239/evm.TU.LG22.517	10
BP	GO:0070232	regulation of T cell apoptotic process	6/379	50/16685	0.000902241	0.120565	0.112312	evm.TU.LG15.541/evm.TU.LG15.542/evm.TU.LG17.740/evm.TU.LG2.494/evm.TU.LG22.510/evm.TU.LG3.850	6
MF	GO:0016835	carbon-oxygen lyase activity	7/335	69/14779	0.000933779	0.103649	0.0943608	evm.TU.LG12.176/evm.TU.LG12.177/evm.TU.LG13.127/evm.TU.LG15.669/evm.TU.LG18.882/evm.TU.LG20.179/evm.TU.LG24.242	7
BP	GO:0002696	positive regulation of leukocyte activation	18/379	346/16685	0.000992609	0.12436	0.115847	evm.TU.LG10.297/evm.TU.LG12.142/evm.TU.LG13.129/evm.TU.LG13.279/evm.TU.LG15.541/evm.TU.LG15.542/evm.TU.LG17.740/evm.TU.LG18.882/evm.TU.LG19.203/evm.TU.LG19.431/evm.TU.LG19.432/evm.TU.LG19.689/evm.TU.LG2.494/evm.TU.LG22.510/evm.TU.LG22.864/evm.TU.LG23.224/evm.TU.LG3.228/evm.TU.LG4.118	18
BP	GO:0046473	phosphatidic acid metabolic process	6/379	51/16685	0.00100328	0.12436	0.115847	evm.TU.LG16.285/evm.TU.LG17.809/evm.TU.LG2.494/evm.TU.LG22.11/evm.TU.LG23.316/evm.TU.LG23.319	6
BP	GO:0002819	regulation of adaptive immune response	11/379	159/16685	0.00103544	0.12436	0.115847	evm.TU.LG10.297/evm.TU.LG10.452/evm.TU.LG15.541/evm.TU.LG15.542/evm.TU.LG17.740/evm.TU.LG19.203/evm.TU.LG19.689/evm.TU.LG21.736/evm.TU.LG22.864/evm.TU.LG23.224/evm.TU.LG3.516	11
BP	GO:0071887	leukocyte apoptotic process	9/379	114/16685	0.0011658	0.12436	0.115847	evm.TU.LG15.541/evm.TU.LG15.542/evm.TU.LG17.740/evm.TU.LG19.431/evm.TU.LG19.432/evm.TU.LG2.494/evm.TU.LG22.510/evm.TU.LG22.864/evm.TU.LG3.850	9
BP	GO:0042908	xenobiotic transport	11/379	162/16685	0.00120563	0.12436	0.115847	evm.TU.LG11.740/evm.TU.LG12.56/evm.TU.LG17.5/evm.TU.LG17.243/evm.TU.LG18.413/evm.TU.LG18.667/evm.TU.LG20.798/evm.TU.LG20.799/evm.TU.LG22.838/evm.TU.LG22.839/evm.TU.LG24.253	11
MF	GO:0016836	hydro-lyase activity	6/335	53/14779	0.00121393	0.115497	0.105146	evm.TU.LG12.176/evm.TU.LG12.177/evm.TU.LG13.127/evm.TU.LG15.669/evm.TU.LG20.179/evm.TU.LG24.242	6
BP	GO:0071674	mononuclear cell migration	10/379	138/16685	0.00122145	0.12436	0.115847	evm.TU.LG10.876/evm.TU.LG12.142/evm.TU.LG12.463/evm.TU.LG15.257/evm.TU.LG15.731/evm.TU.LG15.898/evm.TU.LG22.510/evm.TU.LG22.864/evm.TU.LG23.224/evm.TU.LG4.118	10
BP	GO:2000107	negative regulation of leukocyte apoptotic process	6/379	53/16685	0.00123122	0.12436	0.115847	evm.TU.LG19.431/evm.TU.LG19.432/evm.TU.LG2.494/evm.TU.LG22.510/evm.TU.LG22.864/evm.TU.LG3.850	6
BP	GO:0002836	positive regulation of response to tumor cell	3/379	10/16685	0.00123907	0.12436	0.115847	evm.TU.LG10.297/evm.TU.LG17.740/evm.TU.LG19.203	3
BP	GO:0002839	positive regulation of immune response to tumor cell	3/379	10/16685	0.00123907	0.12436	0.115847	evm.TU.LG10.297/evm.TU.LG17.740/evm.TU.LG19.203	3
BP	GO:0016053	organic acid biosynthetic process	21/379	443/16685	0.00126929	0.12436	0.115847	evm.TU.LG10.708/evm.TU.LG11.343/evm.TU.LG12.277/evm.TU.LG12.753/evm.TU.LG13.37/evm.TU.LG13.127/evm.TU.LG15.731/evm.TU.LG16.84/evm.TU.LG16.85/evm.TU.LG17.434/evm.TU.LG17.717/evm.TU.LG2.485/evm.TU.LG20.179/evm.TU.LG20.496/evm.TU.LG21.460/evm.TU.LG21.530/evm.TU.LG21.674/evm.TU.LG22.11/evm.TU.LG23.270/evm.TU.LG3.421/evm.TU.LG4.62	21
BP	GO:0046394	carboxylic acid biosynthetic process	21/379	443/16685	0.00126929	0.12436	0.115847	evm.TU.LG10.708/evm.TU.LG11.343/evm.TU.LG12.277/evm.TU.LG12.753/evm.TU.LG13.37/evm.TU.LG13.127/evm.TU.LG15.731/evm.TU.LG16.84/evm.TU.LG16.85/evm.TU.LG17.434/evm.TU.LG17.717/evm.TU.LG2.485/evm.TU.LG20.179/evm.TU.LG20.496/evm.TU.LG21.460/evm.TU.LG21.530/evm.TU.LG21.674/evm.TU.LG22.11/evm.TU.LG23.270/evm.TU.LG3.421/evm.TU.LG4.62	21
BP	GO:0021684	cerebellar granular layer formation	4/379	22/16685	0.00138594	0.12436	0.115847	evm.TU.LG1.307/evm.TU.LG2.598/evm.TU.LG2.804/evm.TU.LG2.805	4
BP	GO:0021707	cerebellar granule cell differentiation	4/379	22/16685	0.00138594	0.12436	0.115847	evm.TU.LG1.307/evm.TU.LG2.598/evm.TU.LG2.804/evm.TU.LG2.805	4
BP	GO:0034975	protein folding in endoplasmic reticulum	4/379	22/16685	0.00138594	0.12436	0.115847	evm.TU.LG1.466/evm.TU.LG1.467/evm.TU.LG17.909/evm.TU.LG24.11	4
BP	GO:0051251	positive regulation of lymphocyte activation	16/379	299/16685	0.00139692	0.12436	0.115847	evm.TU.LG10.297/evm.TU.LG13.129/evm.TU.LG15.541/evm.TU.LG15.542/evm.TU.LG17.740/evm.TU.LG18.882/evm.TU.LG19.203/evm.TU.LG19.431/evm.TU.LG19.432/evm.TU.LG19.689/evm.TU.LG2.494/evm.TU.LG22.510/evm.TU.LG22.864/evm.TU.LG23.224/evm.TU.LG3.228/evm.TU.LG4.118	16
BP	GO:0046209	nitric oxide metabolic process	9/379	117/16685	0.00139995	0.12436	0.115847	evm.TU.LG1.744/evm.TU.LG10.433/evm.TU.LG13.37/evm.TU.LG15.541/evm.TU.LG15.542/evm.TU.LG21.674/evm.TU.LG22.550/evm.TU.LG22.551/evm.TU.LG3.850	9
BP	GO:0070229	negative regulation of lymphocyte apoptotic process	5/379	37/16685	0.00141152	0.12436	0.115847	evm.TU.LG19.431/evm.TU.LG19.432/evm.TU.LG2.494/evm.TU.LG22.510/evm.TU.LG3.850	5
BP	GO:2001057	reactive nitrogen species metabolic process	9/379	118/16685	0.00148591	0.12436	0.115847	evm.TU.LG1.744/evm.TU.LG10.433/evm.TU.LG13.37/evm.TU.LG15.541/evm.TU.LG15.542/evm.TU.LG21.674/evm.TU.LG22.550/evm.TU.LG22.551/evm.TU.LG3.850	9
BP	GO:0071346	cellular response to interferon-gamma	11/379	167/16685	0.00154006	0.12436	0.115847	evm.TU.LG1.744/evm.TU.LG1.932/evm.TU.LG1.933/evm.TU.LG10.297/evm.TU.LG10.890/evm.TU.LG12.463/evm.TU.LG15.257/evm.TU.LG15.898/evm.TU.LG19.813/evm.TU.LG22.864/evm.TU.LG3.850	11
BP	GO:0002821	positive regulation of adaptive immune response	9/379	119/16685	0.00157606	0.12436	0.115847	evm.TU.LG10.297/evm.TU.LG10.452/evm.TU.LG15.541/evm.TU.LG15.542/evm.TU.LG17.740/evm.TU.LG19.203/evm.TU.LG22.864/evm.TU.LG23.224/evm.TU.LG3.516	9
BP	GO:0050863	regulation of T cell activation	17/379	332/16685	0.0016108	0.12436	0.115847	evm.TU.LG10.297/evm.TU.LG13.129/evm.TU.LG13.279/evm.TU.LG15.541/evm.TU.LG15.542/evm.TU.LG17.696/evm.TU.LG17.740/evm.TU.LG18.882/evm.TU.LG19.203/evm.TU.LG19.689/evm.TU.LG2.494/evm.TU.LG22.510/evm.TU.LG22.864/evm.TU.LG23.224/evm.TU.LG3.228/evm.TU.LG3.850/evm.TU.LG4.118	17
MF	GO:0042379	chemokine receptor binding	4/335	23/14779	0.00163271	0.135923	0.123742	evm.TU.LG12.463/evm.TU.LG15.257/evm.TU.LG15.898/evm.TU.LG22.864	4
BP	GO:0006525	arginine metabolic process	4/379	23/16685	0.00164795	0.12436	0.115847	evm.TU.LG12.753/evm.TU.LG22.550/evm.TU.LG22.551/evm.TU.LG3.850	4
BP	GO:0002793	positive regulation of peptide secretion	19/379	392/16685	0.00165694	0.12436	0.115847	evm.TU.LG10.890/evm.TU.LG12.382/evm.TU.LG12.463/evm.TU.LG13.279/evm.TU.LG14.368/evm.TU.LG17.420/evm.TU.LG17.421/evm.TU.LG17.696/evm.TU.LG17.740/evm.TU.LG19.203/evm.TU.LG21.674/evm.TU.LG21.820/evm.TU.LG22.11/evm.TU.LG22.620/evm.TU.LG22.864/evm.TU.LG23.224/evm.TU.LG24.543/evm.TU.LG24.544/evm.TU.LG3.722	19
BP	GO:0002692	negative regulation of cellular extravasation	3/379	11/16685	0.00167515	0.12436	0.115847	evm.TU.LG15.898/evm.TU.LG17.694/evm.TU.LG17.695	3
BP	GO:0035437	maintenance of protein localization in endoplasmic reticulum	3/379	11/16685	0.00167515	0.12436	0.115847	evm.TU.LG1.466/evm.TU.LG1.467/evm.TU.LG17.909	3
BP	GO:0061669	spontaneous neurotransmitter secretion	3/379	11/16685	0.00167515	0.12436	0.115847	evm.TU.LG1.91/evm.TU.LG17.420/evm.TU.LG17.421	3
BP	GO:0070777	D-aspartate transport	3/379	11/16685	0.00167515	0.12436	0.115847	evm.TU.LG20.798/evm.TU.LG20.799/evm.TU.LG24.253	3
BP	GO:0070779	D-aspartate import across plasma membrane	3/379	11/16685	0.00167515	0.12436	0.115847	evm.TU.LG20.798/evm.TU.LG20.799/evm.TU.LG24.253	3
BP	GO:0002460	adaptive immune response based on somatic recombination of immune receptors built from immunoglobulin superfamily domains	13/379	222/16685	0.0017445	0.125411	0.116826	evm.TU.LG10.297/evm.TU.LG10.338/evm.TU.LG10.452/evm.TU.LG15.541/evm.TU.LG15.542/evm.TU.LG17.740/evm.TU.LG19.203/evm.TU.LG19.689/evm.TU.LG20.350/evm.TU.LG21.736/evm.TU.LG22.864/evm.TU.LG23.224/evm.TU.LG3.516	13
BP	GO:0032680	regulation of tumor necrosis factor production	9/379	121/16685	0.00176952	0.125411	0.116826	evm.TU.LG10.297/evm.TU.LG12.142/evm.TU.LG12.463/evm.TU.LG13.279/evm.TU.LG15.257/evm.TU.LG19.203/evm.TU.LG21.736/evm.TU.LG22.864/evm.TU.LG3.850	9
BP	GO:0055076	transition metal ion homeostasis	10/379	145/16685	0.00177184	0.125411	0.116826	evm.TU.LG1.311/evm.TU.LG12.12/evm.TU.LG12.56/evm.TU.LG15.730/evm.TU.LG17.5/evm.TU.LG18.413/evm.TU.LG19.431/evm.TU.LG19.432/evm.TU.LG24.242/evm.TU.LG3.228	10
BP	GO:0048821	erythrocyte development	5/379	39/16685	0.00179657	0.125411	0.116826	evm.TU.LG12.56/evm.TU.LG12.647/evm.TU.LG15.150/evm.TU.LG20.496/evm.TU.LG20.852	5
BP	GO:0021683	cerebellar granular layer morphogenesis	4/379	24/16685	0.00194247	0.128718	0.119907	evm.TU.LG1.307/evm.TU.LG2.598/evm.TU.LG2.804/evm.TU.LG2.805	4
BP	GO:1901571	fatty acid derivative transport	4/379	24/16685	0.00194247	0.128718	0.119907	evm.TU.LG13.175/evm.TU.LG19.796/evm.TU.LG19.797/evm.TU.LG22.11	4
BP	GO:0042755	eating behavior	11/379	172/16685	0.0019469	0.128718	0.119907	evm.TU.LG1.307/evm.TU.LG13.342/evm.TU.LG16.49/evm.TU.LG17.420/evm.TU.LG17.421/evm.TU.LG17.696/evm.TU.LG23.260/evm.TU.LG24.392/evm.TU.LG24.543/evm.TU.LG24.544/evm.TU.LG4.74	11
BP	GO:0050867	positive regulation of cell activation	18/379	368/16685	0.00197029	0.128718	0.119907	evm.TU.LG10.297/evm.TU.LG12.142/evm.TU.LG13.129/evm.TU.LG13.279/evm.TU.LG15.541/evm.TU.LG15.542/evm.TU.LG17.740/evm.TU.LG18.882/evm.TU.LG19.203/evm.TU.LG19.431/evm.TU.LG19.432/evm.TU.LG19.689/evm.TU.LG2.494/evm.TU.LG22.510/evm.TU.LG22.864/evm.TU.LG23.224/evm.TU.LG3.228/evm.TU.LG4.118	18
BP	GO:0015908	fatty acid transport	9/379	123/16685	0.00198155	0.128718	0.119907	evm.TU.LG10.433/evm.TU.LG12.142/evm.TU.LG13.175/evm.TU.LG15.730/evm.TU.LG17.717/evm.TU.LG19.796/evm.TU.LG19.797/evm.TU.LG20.339/evm.TU.LG22.11	9
CC	GO:0008091	spectrin	3/367	12/16683	0.00200399	0.221942	0.210946	evm.TU.LG3.732/evm.TU.LG3.734/evm.TU.LG3.735	3
BP	GO:0006631	fatty acid metabolic process	19/379	399/16685	0.00202463	0.129715	0.120836	evm.TU.LG10.433/evm.TU.LG12.176/evm.TU.LG12.177/evm.TU.LG12.427/evm.TU.LG13.37/evm.TU.LG14.172/evm.TU.LG15.437/evm.TU.LG15.730/evm.TU.LG15.818/evm.TU.LG17.717/evm.TU.LG17.809/evm.TU.LG2.485/evm.TU.LG2.494/evm.TU.LG20.179/evm.TU.LG20.339/evm.TU.LG20.460/evm.TU.LG21.460/evm.TU.LG21.674/evm.TU.LG22.11	19
MF	GO:0016616	oxidoreductase activity, acting on the CH-OH group of donors, NAD or NADP as acceptor	9/335	124/14779	0.00205281	0.136702	0.124452	evm.TU.LG12.176/evm.TU.LG12.177/evm.TU.LG13.175/evm.TU.LG13.232/evm.TU.LG13.386/evm.TU.LG19.796/evm.TU.LG19.797/evm.TU.LG20.239/evm.TU.LG22.517	9
BP	GO:0070231	T cell apoptotic process	6/379	59/16685	0.00215646	0.129991	0.121093	evm.TU.LG15.541/evm.TU.LG15.542/evm.TU.LG17.740/evm.TU.LG2.494/evm.TU.LG22.510/evm.TU.LG3.850	6
BP	GO:0002834	regulation of response to tumor cell	3/379	12/16685	0.00219611	0.129991	0.121093	evm.TU.LG10.297/evm.TU.LG17.740/evm.TU.LG19.203	3
BP	GO:0002837	regulation of immune response to tumor cell	3/379	12/16685	0.00219611	0.129991	0.121093	evm.TU.LG10.297/evm.TU.LG17.740/evm.TU.LG19.203	3
BP	GO:0032237	activation of store-operated calcium channel activity	3/379	12/16685	0.00219611	0.129991	0.121093	evm.TU.LG20.1041/evm.TU.LG23.89/evm.TU.LG24.541	3
BP	GO:0098735	positive regulation of the force of heart contraction	3/379	12/16685	0.00219611	0.129991	0.121093	evm.TU.LG1.392/evm.TU.LG22.550/evm.TU.LG22.551	3
BP	GO:0032640	tumor necrosis factor production	9/379	125/16685	0.00221339	0.129991	0.121093	evm.TU.LG10.297/evm.TU.LG12.142/evm.TU.LG12.463/evm.TU.LG13.279/evm.TU.LG15.257/evm.TU.LG19.203/evm.TU.LG21.736/evm.TU.LG22.864/evm.TU.LG3.850	9
BP	GO:0032760	positive regulation of tumor necrosis factor production	7/379	80/16685	0.00226091	0.129991	0.121093	evm.TU.LG10.297/evm.TU.LG12.142/evm.TU.LG12.463/evm.TU.LG13.279/evm.TU.LG15.257/evm.TU.LG19.203/evm.TU.LG22.864	7
BP	GO:0046631	alpha-beta T cell activation	10/379	150/16685	0.00227611	0.129991	0.121093	evm.TU.LG10.297/evm.TU.LG15.541/evm.TU.LG15.542/evm.TU.LG17.696/evm.TU.LG17.740/evm.TU.LG22.864/evm.TU.LG23.224/evm.TU.LG3.516/evm.TU.LG3.850/evm.TU.LG4.118	10
BP	GO:0002703	regulation of leukocyte mediated immunity	12/379	202/16685	0.00229894	0.129991	0.121093	evm.TU.LG1.744/evm.TU.LG10.297/evm.TU.LG10.338/evm.TU.LG10.452/evm.TU.LG15.541/evm.TU.LG15.542/evm.TU.LG17.694/evm.TU.LG17.695/evm.TU.LG19.203/evm.TU.LG19.689/evm.TU.LG23.224/evm.TU.LG3.516	12
BP	GO:0006101	citrate metabolic process	6/379	60/16685	0.0023511	0.129991	0.121093	evm.TU.LG10.82/evm.TU.LG13.386/evm.TU.LG2.485/evm.TU.LG20.239/evm.TU.LG20.480/evm.TU.LG24.242	6
BP	GO:0070588	calcium ion transmembrane transport	22/379	498/16685	0.0023781	0.129991	0.121093	evm.TU.LG1.392/evm.TU.LG12.101/evm.TU.LG12.463/evm.TU.LG13.37/evm.TU.LG14.652/evm.TU.LG15.541/evm.TU.LG15.542/evm.TU.LG17.243/evm.TU.LG20.310/evm.TU.LG20.918/evm.TU.LG20.1041/evm.TU.LG21.149/evm.TU.LG22.11/evm.TU.LG22.550/evm.TU.LG22.551/evm.TU.LG22.838/evm.TU.LG22.839/evm.TU.LG22.864/evm.TU.LG23.89/evm.TU.LG24.541/evm.TU.LG3.228/evm.TU.LG3.900	22
BP	GO:0051249	regulation of lymphocyte activation	20/379	436/16685	0.00240986	0.129991	0.121093	evm.TU.LG10.297/evm.TU.LG13.129/evm.TU.LG13.279/evm.TU.LG15.541/evm.TU.LG15.542/evm.TU.LG17.696/evm.TU.LG17.740/evm.TU.LG18.882/evm.TU.LG19.203/evm.TU.LG19.431/evm.TU.LG19.432/evm.TU.LG19.689/evm.TU.LG2.494/evm.TU.LG21.736/evm.TU.LG22.510/evm.TU.LG22.864/evm.TU.LG23.224/evm.TU.LG3.228/evm.TU.LG3.850/evm.TU.LG4.118	20
BP	GO:1903557	positive regulation of tumor necrosis factor superfamily cytokine production	7/379	81/16685	0.00242757	0.129991	0.121093	evm.TU.LG10.297/evm.TU.LG12.142/evm.TU.LG12.463/evm.TU.LG13.279/evm.TU.LG15.257/evm.TU.LG19.203/evm.TU.LG22.864	7
BP	GO:0034341	response to interferon-gamma	11/379	177/16685	0.00243725	0.129991	0.121093	evm.TU.LG1.744/evm.TU.LG1.932/evm.TU.LG1.933/evm.TU.LG10.297/evm.TU.LG10.890/evm.TU.LG12.463/evm.TU.LG15.257/evm.TU.LG15.898/evm.TU.LG19.813/evm.TU.LG22.864/evm.TU.LG3.850	11
BP	GO:0002250	adaptive immune response	14/379	259/16685	0.00248455	0.129991	0.121093	evm.TU.LG10.297/evm.TU.LG10.338/evm.TU.LG10.452/evm.TU.LG15.541/evm.TU.LG15.542/evm.TU.LG17.740/evm.TU.LG19.203/evm.TU.LG19.689/evm.TU.LG20.350/evm.TU.LG21.736/evm.TU.LG22.864/evm.TU.LG23.224/evm.TU.LG3.516/evm.TU.LG4.118	14
BP	GO:0002709	regulation of T cell mediated immunity	6/379	61/16685	0.00255868	0.129991	0.121093	evm.TU.LG10.297/evm.TU.LG10.452/evm.TU.LG19.203/evm.TU.LG19.689/evm.TU.LG23.224/evm.TU.LG3.516	6
MF	GO:0005313	L-glutamate transmembrane transporter activity	4/335	26/14779	0.00261306	0.136702	0.124452	evm.TU.LG11.740/evm.TU.LG20.798/evm.TU.LG20.799/evm.TU.LG24.253	4
BP	GO:0032069	regulation of nuclease activity	4/379	26/16685	0.00263697	0.129991	0.121093	evm.TU.LG18.882/evm.TU.LG20.280/evm.TU.LG22.643/evm.TU.LG24.59	4
BP	GO:0050855	regulation of B cell receptor signaling pathway	4/379	26/16685	0.00263697	0.129991	0.121093	evm.TU.LG1.457/evm.TU.LG12.382/evm.TU.LG19.431/evm.TU.LG19.432	4
BP	GO:0046651	lymphocyte proliferation	14/379	262/16685	0.00275856	0.129991	0.121093	evm.TU.LG10.297/evm.TU.LG10.876/evm.TU.LG17.740/evm.TU.LG18.882/evm.TU.LG19.203/evm.TU.LG19.431/evm.TU.LG19.432/evm.TU.LG2.494/evm.TU.LG20.350/evm.TU.LG21.233/evm.TU.LG22.510/evm.TU.LG22.864/evm.TU.LG3.850/evm.TU.LG4.118	14
BP	GO:1903169	regulation of calcium ion transmembrane transport	13/379	234/16685	0.00276545	0.129991	0.121093	evm.TU.LG1.392/evm.TU.LG13.37/evm.TU.LG14.652/evm.TU.LG15.541/evm.TU.LG15.542/evm.TU.LG20.310/evm.TU.LG20.1041/evm.TU.LG21.149/evm.TU.LG22.11/evm.TU.LG22.550/evm.TU.LG22.551/evm.TU.LG23.89/evm.TU.LG24.541	13
MF	GO:0005314	high-affinity L-glutamate transmembrane transporter activity	3/335	13/14779	0.00278814	0.136702	0.124452	evm.TU.LG20.798/evm.TU.LG20.799/evm.TU.LG24.253	3
BP	GO:0002711	positive regulation of T cell mediated immunity	5/379	43/16685	0.00278938	0.129991	0.121093	evm.TU.LG10.297/evm.TU.LG10.452/evm.TU.LG19.203/evm.TU.LG23.224/evm.TU.LG3.516	5
BP	GO:0002418	immune response to tumor cell	3/379	13/16685	0.00280717	0.129991	0.121093	evm.TU.LG10.297/evm.TU.LG17.740/evm.TU.LG19.203	3
BP	GO:0002887	negative regulation of myeloid leukocyte mediated immunity	3/379	13/16685	0.00280717	0.129991	0.121093	evm.TU.LG10.338/evm.TU.LG17.694/evm.TU.LG17.695	3
BP	GO:0032071	regulation of endodeoxyribonuclease activity	3/379	13/16685	0.00280717	0.129991	0.121093	evm.TU.LG18.882/evm.TU.LG20.280/evm.TU.LG22.643	3
BP	GO:0035743	CD4-positive, alpha-beta T cell cytokine production	3/379	13/16685	0.00280717	0.129991	0.121093	evm.TU.LG10.297/evm.TU.LG23.224/evm.TU.LG3.516	3
BP	GO:0043301	negative regulation of leukocyte degranulation	3/379	13/16685	0.00280717	0.129991	0.121093	evm.TU.LG10.338/evm.TU.LG17.694/evm.TU.LG17.695	3
BP	GO:0060374	mast cell differentiation	3/379	13/16685	0.00280717	0.129991	0.121093	evm.TU.LG1.265/evm.TU.LG15.150/evm.TU.LG23.224	3
BP	GO:0070471	uterine smooth muscle contraction	3/379	13/16685	0.00280717	0.129991	0.121093	evm.TU.LG11.667/evm.TU.LG21.674/evm.TU.LG3.228	3
MF	GO:0008509	anion transmembrane transporter activity	20/335	445/14779	0.00291699	0.136702	0.124452	evm.TU.LG11.740/evm.TU.LG11.774/evm.TU.LG12.294/evm.TU.LG13.175/evm.TU.LG16.428/evm.TU.LG17.243/evm.TU.LG17.717/evm.TU.LG18.413/evm.TU.LG18.667/evm.TU.LG19.796/evm.TU.LG19.797/evm.TU.LG20.642/evm.TU.LG20.675/evm.TU.LG20.798/evm.TU.LG20.799/evm.TU.LG21.552/evm.TU.LG22.838/evm.TU.LG22.839/evm.TU.LG24.253/evm.TU.LG3.722	20
BP	GO:0032943	mononuclear cell proliferation	14/379	264/16685	0.00295468	0.134206	0.125019	evm.TU.LG10.297/evm.TU.LG10.876/evm.TU.LG17.740/evm.TU.LG18.882/evm.TU.LG19.203/evm.TU.LG19.431/evm.TU.LG19.432/evm.TU.LG2.494/evm.TU.LG20.350/evm.TU.LG21.233/evm.TU.LG22.510/evm.TU.LG22.864/evm.TU.LG3.850/evm.TU.LG4.118	14
MF	GO:0015172	acidic amino acid transmembrane transporter activity	4/335	27/14779	0.00301342	0.136702	0.124452	evm.TU.LG11.740/evm.TU.LG20.798/evm.TU.LG20.799/evm.TU.LG24.253	4
BP	GO:0002695	negative regulation of leukocyte activation	10/379	156/16685	0.00302711	0.134206	0.125019	evm.TU.LG10.338/evm.TU.LG12.647/evm.TU.LG15.541/evm.TU.LG15.542/evm.TU.LG17.694/evm.TU.LG17.695/evm.TU.LG17.696/evm.TU.LG17.740/evm.TU.LG21.736/evm.TU.LG3.850	10
BP	GO:0007263	nitric oxide mediated signal transduction	4/379	27/16685	0.00304082	0.134206	0.125019	evm.TU.LG12.142/evm.TU.LG21.674/evm.TU.LG22.550/evm.TU.LG22.551	4
BP	GO:0032733	positive regulation of interleukin-10 production	4/379	27/16685	0.00304082	0.134206	0.125019	evm.TU.LG10.297/evm.TU.LG17.740/evm.TU.LG19.203/evm.TU.LG20.311	4
BP	GO:0046916	cellular transition metal ion homeostasis	8/379	107/16685	0.00304166	0.134206	0.125019	evm.TU.LG12.12/evm.TU.LG15.730/evm.TU.LG17.5/evm.TU.LG18.413/evm.TU.LG19.431/evm.TU.LG19.432/evm.TU.LG24.242/evm.TU.LG3.228	8
BP	GO:0050900	leukocyte migration	19/379	415/16685	0.00313014	0.135286	0.126026	evm.TU.LG1.265/evm.TU.LG1.744/evm.TU.LG10.876/evm.TU.LG12.142/evm.TU.LG12.463/evm.TU.LG13.279/evm.TU.LG15.257/evm.TU.LG15.731/evm.TU.LG15.898/evm.TU.LG17.694/evm.TU.LG17.695/evm.TU.LG22.11/evm.TU.LG22.510/evm.TU.LG22.661/evm.TU.LG22.864/evm.TU.LG22.919/evm.TU.LG23.224/evm.TU.LG3.228/evm.TU.LG4.118	19
BP	GO:0002456	T cell mediated immunity	7/379	85/16685	0.0031906	0.135286	0.126026	evm.TU.LG10.297/evm.TU.LG10.452/evm.TU.LG19.203/evm.TU.LG19.689/evm.TU.LG20.350/evm.TU.LG23.224/evm.TU.LG3.516	7
BP	GO:1903409	reactive oxygen species biosynthetic process	10/379	158/16685	0.00331726	0.135286	0.126026	evm.TU.LG1.744/evm.TU.LG10.433/evm.TU.LG13.37/evm.TU.LG15.541/evm.TU.LG15.542/evm.TU.LG19.203/evm.TU.LG21.674/evm.TU.LG22.550/evm.TU.LG22.551/evm.TU.LG3.850	10
BP	GO:0050728	negative regulation of inflammatory response	9/379	133/16685	0.0033651	0.135286	0.126026	evm.TU.LG10.297/evm.TU.LG17.694/evm.TU.LG17.695/evm.TU.LG17.696/evm.TU.LG19.215/evm.TU.LG19.235/evm.TU.LG20.311/evm.TU.LG21.736/evm.TU.LG23.224	9
MF	GO:0042887	amide transmembrane transporter activity	5/335	45/14779	0.00337403	0.136702	0.124452	evm.TU.LG11.740/evm.TU.LG11.774/evm.TU.LG12.636/evm.TU.LG18.413/evm.TU.LG2.910	5
BP	GO:1990868	response to chemokine	5/379	45/16685	0.00341198	0.135286	0.126026	evm.TU.LG12.463/evm.TU.LG15.257/evm.TU.LG15.898/evm.TU.LG22.510/evm.TU.LG22.864	5
BP	GO:1990869	cellular response to chemokine	5/379	45/16685	0.00341198	0.135286	0.126026	evm.TU.LG12.463/evm.TU.LG15.257/evm.TU.LG15.898/evm.TU.LG22.510/evm.TU.LG22.864	5
BP	GO:0046942	carboxylic acid transport	20/379	450/16685	0.00344846	0.135286	0.126026	evm.TU.LG11.740/evm.TU.LG11.774/evm.TU.LG13.175/evm.TU.LG17.696/evm.TU.LG17.717/evm.TU.LG18.337/evm.TU.LG18.413/evm.TU.LG18.667/evm.TU.LG19.796/evm.TU.LG19.797/evm.TU.LG2.598/evm.TU.LG20.339/evm.TU.LG20.642/evm.TU.LG20.798/evm.TU.LG20.799/evm.TU.LG21.552/evm.TU.LG21.674/evm.TU.LG22.11/evm.TU.LG24.253/evm.TU.LG4.74	20
BP	GO:0006883	cellular sodium ion homeostasis	4/379	28/16685	0.00348492	0.135286	0.126026	evm.TU.LG1.392/evm.TU.LG12.400/evm.TU.LG13.60/evm.TU.LG21.674	4
BP	GO:0021681	cerebellar granular layer development	4/379	28/16685	0.00348492	0.135286	0.126026	evm.TU.LG1.307/evm.TU.LG2.598/evm.TU.LG2.804/evm.TU.LG2.805	4
BP	GO:0034104	negative regulation of tissue remodeling	4/379	28/16685	0.00348492	0.135286	0.126026	evm.TU.LG17.694/evm.TU.LG17.695/evm.TU.LG21.674/evm.TU.LG21.736	4
MF	GO:0005347	ATP transmembrane transporter activity	3/335	14/14779	0.0034894	0.136702	0.124452	evm.TU.LG17.243/evm.TU.LG22.838/evm.TU.LG22.839	3
MF	GO:0015217	ADP transmembrane transporter activity	3/335	14/14779	0.0034894	0.136702	0.124452	evm.TU.LG17.243/evm.TU.LG22.838/evm.TU.LG22.839	3
MF	GO:0016868	intramolecular transferase activity, phosphotransferases	3/335	14/14779	0.0034894	0.136702	0.124452	evm.TU.LG20.496/evm.TU.LG21.530/evm.TU.LG22.508	3
BP	GO:0000050	urea cycle	3/379	14/16685	0.00351304	0.135286	0.126026	evm.TU.LG12.753/evm.TU.LG18.667/evm.TU.LG3.850	3
BP	GO:0015866	ADP transport	3/379	14/16685	0.00351304	0.135286	0.126026	evm.TU.LG17.243/evm.TU.LG22.838/evm.TU.LG22.839	3
BP	GO:0042940	D-amino acid transport	3/379	14/16685	0.00351304	0.135286	0.126026	evm.TU.LG20.798/evm.TU.LG20.799/evm.TU.LG24.253	3
BP	GO:0098814	spontaneous synaptic transmission	3/379	14/16685	0.00351304	0.135286	0.126026	evm.TU.LG1.91/evm.TU.LG17.420/evm.TU.LG17.421	3
BP	GO:1901341	positive regulation of store-operated calcium channel activity	3/379	14/16685	0.00351304	0.135286	0.126026	evm.TU.LG20.1041/evm.TU.LG23.89/evm.TU.LG24.541	3
BP	GO:0072350	tricarboxylic acid metabolic process	6/379	65/16685	0.00352896	0.135286	0.126026	evm.TU.LG10.82/evm.TU.LG13.386/evm.TU.LG2.485/evm.TU.LG20.239/evm.TU.LG20.480/evm.TU.LG24.242	6
BP	GO:0050866	negative regulation of cell activation	11/379	186/16685	0.00356921	0.135717	0.126427	evm.TU.LG10.338/evm.TU.LG12.647/evm.TU.LG15.541/evm.TU.LG15.542/evm.TU.LG17.694/evm.TU.LG17.695/evm.TU.LG17.696/evm.TU.LG17.740/evm.TU.LG21.736/evm.TU.LG3.199/evm.TU.LG3.850	11
BP	GO:1903825	organic acid transmembrane transport	14/379	271/16685	0.00373329	0.139685	0.130123	evm.TU.LG10.433/evm.TU.LG11.740/evm.TU.LG11.774/evm.TU.LG12.142/evm.TU.LG17.717/evm.TU.LG18.413/evm.TU.LG18.667/evm.TU.LG20.339/evm.TU.LG20.642/evm.TU.LG20.798/evm.TU.LG20.799/evm.TU.LG21.552/evm.TU.LG21.674/evm.TU.LG24.253	14
BP	GO:1905039	carboxylic acid transmembrane transport	14/379	271/16685	0.00373329	0.139685	0.130123	evm.TU.LG10.433/evm.TU.LG11.740/evm.TU.LG11.774/evm.TU.LG12.142/evm.TU.LG17.717/evm.TU.LG18.413/evm.TU.LG18.667/evm.TU.LG20.339/evm.TU.LG20.642/evm.TU.LG20.798/evm.TU.LG20.799/evm.TU.LG21.552/evm.TU.LG21.674/evm.TU.LG24.253	14
BP	GO:0032649	regulation of interferon-gamma production	7/379	88/16685	0.00387375	0.143694	0.133858	evm.TU.LG10.297/evm.TU.LG13.279/evm.TU.LG15.541/evm.TU.LG15.542/evm.TU.LG17.740/evm.TU.LG19.203/evm.TU.LG23.224	7
BP	GO:0001906	cell killing	9/379	136/16685	0.00390189	0.143694	0.133858	evm.TU.LG1.744/evm.TU.LG10.297/evm.TU.LG10.452/evm.TU.LG15.257/evm.TU.LG15.541/evm.TU.LG15.542/evm.TU.LG15.898/evm.TU.LG20.350/evm.TU.LG22.864	9
MF	GO:0070064	proline-rich region binding	4/335	29/14779	0.00393579	0.140184	0.127621	evm.TU.LG11.123/evm.TU.LG13.252/evm.TU.LG19.664/evm.TU.LG21.820	4
CC	GO:0031088	platelet dense granule membrane	3/367	15/16683	0.00394655	0.33267	0.316188	evm.TU.LG13.175/evm.TU.LG19.796/evm.TU.LG19.797	3
BP	GO:0042730	fibrinolysis	4/379	29/16685	0.00397111	0.145101	0.135168	evm.TU.LG12.142/evm.TU.LG19.689/evm.TU.LG21.473/evm.TU.LG3.199	4
BP	GO:0016999	antibiotic metabolic process	9/379	137/16685	0.00409498	0.147708	0.137597	evm.TU.LG10.82/evm.TU.LG12.277/evm.TU.LG13.386/evm.TU.LG19.918/evm.TU.LG2.485/evm.TU.LG20.239/evm.TU.LG20.480/evm.TU.LG22.517/evm.TU.LG24.242	9
BP	GO:0010043	response to zinc ion	6/379	67/16685	0.00410564	0.147708	0.137597	evm.TU.LG13.175/evm.TU.LG19.431/evm.TU.LG19.432/evm.TU.LG19.796/evm.TU.LG19.797/evm.TU.LG3.228	6
BP	GO:0002685	regulation of leukocyte migration	11/379	190/16685	0.0041916	0.149594	0.139354	evm.TU.LG1.744/evm.TU.LG10.876/evm.TU.LG12.142/evm.TU.LG12.463/evm.TU.LG15.257/evm.TU.LG15.898/evm.TU.LG17.694/evm.TU.LG17.695/evm.TU.LG22.510/evm.TU.LG22.661/evm.TU.LG22.864	11
MF	GO:0016004	phospholipase activator activity	3/335	15/14779	0.00428915	0.140184	0.127621	evm.TU.LG12.463/evm.TU.LG15.257/evm.TU.LG16.177	3
MF	GO:0016646	oxidoreductase activity, acting on the CH-NH group of donors, NAD or NADP as acceptor	3/335	15/14779	0.00428915	0.140184	0.127621	evm.TU.LG12.277/evm.TU.LG18.847/evm.TU.LG23.509	3
BP	GO:0010807	regulation of synaptic vesicle priming	3/379	15/16685	0.00431798	0.149594	0.139354	evm.TU.LG1.91/evm.TU.LG17.420/evm.TU.LG17.421	3
BP	GO:0015867	ATP transport	3/379	15/16685	0.00431798	0.149594	0.139354	evm.TU.LG17.243/evm.TU.LG22.838/evm.TU.LG22.839	3
BP	GO:0019755	one-carbon compound transport	3/379	15/16685	0.00431798	0.149594	0.139354	evm.TU.LG11.774/evm.TU.LG12.56/evm.TU.LG15.669	3
BP	GO:1901317	regulation of flagellated sperm motility	3/379	15/16685	0.00431798	0.149594	0.139354	evm.TU.LG11.667/evm.TU.LG13.37/evm.TU.LG21.530	3
MF	GO:0016866	intramolecular transferase activity	4/335	30/14779	0.00446142	0.140184	0.127621	evm.TU.LG2.510/evm.TU.LG20.496/evm.TU.LG21.530/evm.TU.LG22.508	4
BP	GO:0033555	multicellular organismal response to stress	9/379	139/16685	0.00450352	0.152885	0.14242	evm.TU.LG12.142/evm.TU.LG13.358/evm.TU.LG17.921/evm.TU.LG19.535/evm.TU.LG19.689/evm.TU.LG22.550/evm.TU.LG22.551/evm.TU.LG24.543/evm.TU.LG24.544	9
BP	GO:0006814	sodium ion transport	17/379	367/16685	0.00450752	0.152885	0.14242	evm.TU.LG1.392/evm.TU.LG10.433/evm.TU.LG11.740/evm.TU.LG12.101/evm.TU.LG12.400/evm.TU.LG13.60/evm.TU.LG19.535/evm.TU.LG19.841/evm.TU.LG20.642/evm.TU.LG20.675/evm.TU.LG20.798/evm.TU.LG20.799/evm.TU.LG21.674/evm.TU.LG22.550/evm.TU.LG22.551/evm.TU.LG24.253/evm.TU.LG3.900	17
BP	GO:0051928	positive regulation of calcium ion transport	10/379	165/16685	0.00451105	0.152885	0.14242	evm.TU.LG12.463/evm.TU.LG13.37/evm.TU.LG15.257/evm.TU.LG15.541/evm.TU.LG15.542/evm.TU.LG20.310/evm.TU.LG20.1041/evm.TU.LG22.11/evm.TU.LG23.89/evm.TU.LG24.541	10
CC	GO:0031235	intrinsic component of the cytoplasmic side of the plasma membrane	4/367	31/16683	0.00453311	0.33267	0.316188	evm.TU.LG20.718/evm.TU.LG3.732/evm.TU.LG3.734/evm.TU.LG3.735	4
MF	GO:0016853	isomerase activity	9/335	140/14779	0.00463069	0.140184	0.127621	evm.TU.LG1.466/evm.TU.LG1.467/evm.TU.LG16.213/evm.TU.LG2.510/evm.TU.LG2.804/evm.TU.LG2.805/evm.TU.LG20.496/evm.TU.LG21.530/evm.TU.LG22.508	9
BP	GO:0043114	regulation of vascular permeability	5/379	49/16685	0.00494675	0.165388	0.154066	evm.TU.LG11.667/evm.TU.LG15.257/evm.TU.LG17.694/evm.TU.LG17.695/evm.TU.LG17.696	5
BP	GO:0043051	regulation of pharyngeal pumping	7/379	92/16685	0.00495066	0.165388	0.154066	evm.TU.LG1.307/evm.TU.LG16.49/evm.TU.LG17.420/evm.TU.LG17.421/evm.TU.LG23.260/evm.TU.LG24.392/evm.TU.LG4.74	7
BP	GO:0015740	C4-dicarboxylate transport	4/379	31/16685	0.00507692	0.165549	0.154216	evm.TU.LG11.740/evm.TU.LG20.798/evm.TU.LG20.799/evm.TU.LG24.253	4
BP	GO:0042407	cristae formation	4/379	31/16685	0.00507692	0.165549	0.154216	evm.TU.LG22.729/evm.TU.LG23.117/evm.TU.LG23.225/evm.TU.LG3.900	4
BP	GO:0001771	immunological synapse formation	3/379	16/16685	0.00522582	0.165549	0.154216	evm.TU.LG10.876/evm.TU.LG22.510/evm.TU.LG22.864	3
BP	GO:0002828	regulation of type 2 immune response	3/379	16/16685	0.00522582	0.165549	0.154216	evm.TU.LG23.224/evm.TU.LG3.516/evm.TU.LG3.850	3
BP	GO:0003330	regulation of extracellular matrix constituent secretion	3/379	16/16685	0.00522582	0.165549	0.154216	evm.TU.LG1.1231/evm.TU.LG1.1232/evm.TU.LG21.674	3
BP	GO:0032070	regulation of deoxyribonuclease activity	3/379	16/16685	0.00522582	0.165549	0.154216	evm.TU.LG18.882/evm.TU.LG20.280/evm.TU.LG22.643	3
BP	GO:1903998	regulation of eating behavior	8/379	117/16685	0.00523866	0.165549	0.154216	evm.TU.LG1.307/evm.TU.LG13.342/evm.TU.LG16.49/evm.TU.LG17.420/evm.TU.LG17.421/evm.TU.LG23.260/evm.TU.LG24.392/evm.TU.LG4.74	8
BP	GO:1904427	positive regulation of calcium ion transmembrane transport	8/379	117/16685	0.00523866	0.165549	0.154216	evm.TU.LG13.37/evm.TU.LG15.541/evm.TU.LG15.542/evm.TU.LG20.310/evm.TU.LG20.1041/evm.TU.LG22.11/evm.TU.LG23.89/evm.TU.LG24.541	8
MF	GO:0005310	dicarboxylic acid transmembrane transporter activity	5/335	50/14779	0.00533782	0.140233	0.127665	evm.TU.LG11.740/evm.TU.LG18.413/evm.TU.LG20.798/evm.TU.LG20.799/evm.TU.LG24.253	5
BP	GO:0001504	neurotransmitter uptake	5/379	50/16685	0.00539614	0.168851	0.157293	evm.TU.LG20.798/evm.TU.LG20.799/evm.TU.LG22.550/evm.TU.LG22.551/evm.TU.LG24.253	5
BP	GO:0007006	mitochondrial membrane organization	9/379	143/16685	0.00541537	0.168851	0.157293	evm.TU.LG15.541/evm.TU.LG15.542/evm.TU.LG19.103/evm.TU.LG2.910/evm.TU.LG22.729/evm.TU.LG23.117/evm.TU.LG23.225/evm.TU.LG3.314/evm.TU.LG3.900	9
BP	GO:0035710	CD4-positive, alpha-beta T cell activation	7/379	94/16685	0.0055668	0.172423	0.16062	evm.TU.LG10.297/evm.TU.LG15.541/evm.TU.LG15.542/evm.TU.LG22.864/evm.TU.LG23.224/evm.TU.LG3.516/evm.TU.LG3.850	7
BP	GO:0070278	extracellular matrix constituent secretion	4/379	32/16685	0.00569997	0.175387	0.163381	evm.TU.LG1.1231/evm.TU.LG1.1232/evm.TU.LG11.66/evm.TU.LG21.674	4
CC	GO:0030127	COPII vesicle coat	3/367	17/16683	0.00570923	0.33267	0.316188	evm.TU.LG1.1231/evm.TU.LG1.1232/evm.TU.LG17.138	3
BP	GO:0071806	protein transmembrane transport	6/379	72/16685	0.00584951	0.178811	0.166571	evm.TU.LG10.433/evm.TU.LG10.452/evm.TU.LG17.694/evm.TU.LG17.695/evm.TU.LG19.203/evm.TU.LG2.910	6
MF	GO:0000295	adenine nucleotide transmembrane transporter activity	3/335	17/14779	0.0061989	0.140233	0.127665	evm.TU.LG17.243/evm.TU.LG22.838/evm.TU.LG22.839	3
MF	GO:0005346	purine ribonucleotide transmembrane transporter activity	3/335	17/14779	0.0061989	0.140233	0.127665	evm.TU.LG17.243/evm.TU.LG22.838/evm.TU.LG22.839	3
MF	GO:0015501	glutamate:sodium symporter activity	3/335	17/14779	0.0061989	0.140233	0.127665	evm.TU.LG20.798/evm.TU.LG20.799/evm.TU.LG24.253	3
MF	GO:0043225	ATPase-coupled inorganic anion transmembrane transporter activity	3/335	17/14779	0.0061989	0.140233	0.127665	evm.TU.LG13.175/evm.TU.LG19.796/evm.TU.LG19.797	3
MF	GO:0060229	lipase activator activity	3/335	17/14779	0.0061989	0.140233	0.127665	evm.TU.LG12.463/evm.TU.LG15.257/evm.TU.LG16.177	3
MF	GO:0000287	magnesium ion binding	11/335	201/14779	0.00621796	0.140233	0.127665	evm.TU.LG10.303/evm.TU.LG14.172/evm.TU.LG14.735/evm.TU.LG16.213/evm.TU.LG18.186/evm.TU.LG18.434/evm.TU.LG2.804/evm.TU.LG2.805/evm.TU.LG20.239/evm.TU.LG20.350/evm.TU.LG23.451	11
BP	GO:0019627	urea metabolic process	3/379	17/16685	0.00623994	0.187078	0.174272	evm.TU.LG12.753/evm.TU.LG18.667/evm.TU.LG3.850	3
BP	GO:0050862	positive regulation of T cell receptor signaling pathway	3/379	17/16685	0.00623994	0.187078	0.174272	evm.TU.LG14.368/evm.TU.LG18.882/evm.TU.LG3.228	3
BP	GO:0071941	nitrogen cycle metabolic process	3/379	17/16685	0.00623994	0.187078	0.174272	evm.TU.LG12.753/evm.TU.LG18.667/evm.TU.LG3.850	3
MF	GO:0017080	sodium channel regulator activity	4/335	33/14779	0.00631678	0.140233	0.127665	evm.TU.LG12.400/evm.TU.LG21.674/evm.TU.LG22.550/evm.TU.LG22.551	4
BP	GO:1901605	alpha-amino acid metabolic process	14/379	288/16685	0.0063345	0.187671	0.174824	evm.TU.LG10.94/evm.TU.LG11.343/evm.TU.LG12.753/evm.TU.LG13.127/evm.TU.LG13.232/evm.TU.LG16.84/evm.TU.LG16.85/evm.TU.LG22.550/evm.TU.LG22.551/evm.TU.LG23.270/evm.TU.LG3.421/evm.TU.LG3.786/evm.TU.LG3.850/evm.TU.LG4.62	14
BP	GO:0070098	chemokine-mediated signaling pathway	4/379	33/16685	0.006372	0.187671	0.174824	evm.TU.LG12.463/evm.TU.LG15.257/evm.TU.LG15.898/evm.TU.LG22.864	4
BP	GO:0050853	B cell receptor signaling pathway	5/379	52/16685	0.00638009	0.187671	0.174824	evm.TU.LG1.457/evm.TU.LG12.382/evm.TU.LG19.431/evm.TU.LG19.432/evm.TU.LG3.228	5
BP	GO:0043648	dicarboxylic acid metabolic process	9/379	147/16685	0.00646399	0.188951	0.176016	evm.TU.LG12.277/evm.TU.LG13.386/evm.TU.LG16.84/evm.TU.LG16.85/evm.TU.LG18.413/evm.TU.LG2.485/evm.TU.LG20.239/evm.TU.LG23.509/evm.TU.LG3.786	9
BP	GO:0045123	cellular extravasation	5/379	53/16685	0.00691643	0.20092	0.187167	evm.TU.LG1.744/evm.TU.LG15.898/evm.TU.LG17.694/evm.TU.LG17.695/evm.TU.LG22.919	5
BP	GO:0045428	regulation of nitric oxide biosynthetic process	7/379	98/16685	0.00696915	0.201202	0.187429	evm.TU.LG1.744/evm.TU.LG10.433/evm.TU.LG13.37/evm.TU.LG15.541/evm.TU.LG15.542/evm.TU.LG21.674/evm.TU.LG3.850	7
BP	GO:0046006	regulation of activated T cell proliferation	4/379	34/16685	0.00709457	0.203566	0.189632	evm.TU.LG10.297/evm.TU.LG17.740/evm.TU.LG18.882/evm.TU.LG2.494	4
MF	GO:0015562	efflux transmembrane transporter activity	3/335	18/14779	0.00731528	0.157161	0.143077	evm.TU.LG13.175/evm.TU.LG19.796/evm.TU.LG19.797	3
BP	GO:0009063	cellular amino acid catabolic process	9/379	150/16685	0.00734787	0.203777	0.189828	evm.TU.LG13.127/evm.TU.LG13.232/evm.TU.LG19.453/evm.TU.LG22.550/evm.TU.LG22.551/evm.TU.LG23.270/evm.TU.LG3.421/evm.TU.LG3.786/evm.TU.LG3.850	9
BP	GO:0002347	response to tumor cell	3/379	18/16685	0.00736334	0.203777	0.189828	evm.TU.LG10.297/evm.TU.LG17.740/evm.TU.LG19.203	3
BP	GO:0015868	purine ribonucleotide transport	3/379	18/16685	0.00736334	0.203777	0.189828	evm.TU.LG17.243/evm.TU.LG22.838/evm.TU.LG22.839	3
BP	GO:0051503	adenine nucleotide transport	3/379	18/16685	0.00736334	0.203777	0.189828	evm.TU.LG17.243/evm.TU.LG22.838/evm.TU.LG22.839	3
BP	GO:0061469	regulation of type B pancreatic cell proliferation	3/379	18/16685	0.00736334	0.203777	0.189828	evm.TU.LG13.262/evm.TU.LG19.607/evm.TU.LG19.608	3
BP	GO:1902514	regulation of calcium ion transmembrane transport via high voltage-gated calcium channel	3/379	18/16685	0.00736334	0.203777	0.189828	evm.TU.LG20.310/evm.TU.LG22.550/evm.TU.LG22.551	3
BP	GO:0045987	positive regulation of smooth muscle contraction	5/379	54/16685	0.00748351	0.205885	0.191791	evm.TU.LG1.265/evm.TU.LG11.667/evm.TU.LG22.661/evm.TU.LG24.541/evm.TU.LG3.228	5
BP	GO:0007631	feeding behavior	15/379	325/16685	0.00763465	0.207951	0.193716	evm.TU.LG1.307/evm.TU.LG13.342/evm.TU.LG15.73/evm.TU.LG15.818/evm.TU.LG16.49/evm.TU.LG17.420/evm.TU.LG17.421/evm.TU.LG17.696/evm.TU.LG21.674/evm.TU.LG23.260/evm.TU.LG24.392/evm.TU.LG24.543/evm.TU.LG24.544/evm.TU.LG3.345/evm.TU.LG4.74	15
BP	GO:0031644	regulation of nervous system process	12/379	235/16685	0.00764755	0.207951	0.193716	evm.TU.LG1.91/evm.TU.LG11.667/evm.TU.LG12.463/evm.TU.LG15.73/evm.TU.LG17.420/evm.TU.LG17.421/evm.TU.LG2.598/evm.TU.LG20.311/evm.TU.LG21.674/evm.TU.LG22.550/evm.TU.LG22.551/evm.TU.LG22.661	12
BP	GO:1901606	alpha-amino acid catabolic process	8/379	125/16685	0.00773694	0.209166	0.194848	evm.TU.LG13.127/evm.TU.LG13.232/evm.TU.LG22.550/evm.TU.LG22.551/evm.TU.LG23.270/evm.TU.LG3.421/evm.TU.LG3.786/evm.TU.LG3.850	8
BP	GO:0002691	regulation of cellular extravasation	4/379	35/16685	0.00786923	0.211075	0.196626	evm.TU.LG1.744/evm.TU.LG15.898/evm.TU.LG17.694/evm.TU.LG17.695	4
BP	GO:0031348	negative regulation of defense response	12/379	236/16685	0.00789783	0.211075	0.196626	evm.TU.LG10.297/evm.TU.LG17.694/evm.TU.LG17.695/evm.TU.LG17.696/evm.TU.LG19.215/evm.TU.LG19.235/evm.TU.LG2.8/evm.TU.LG20.311/evm.TU.LG20.751/evm.TU.LG21.736/evm.TU.LG23.224/evm.TU.LG3.850	12
MF	GO:0005246	calcium channel regulator activity	6/335	77/14779	0.00797988	0.165998	0.151122	evm.TU.LG1.457/evm.TU.LG12.400/evm.TU.LG14.652/evm.TU.LG2.598/evm.TU.LG24.541/evm.TU.LG3.295	6
BP	GO:0045070	positive regulation of viral genome replication	5/379	55/16685	0.00808219	0.21312	0.198531	evm.TU.LG10.452/evm.TU.LG2.8/evm.TU.LG2.804/evm.TU.LG2.805/evm.TU.LG20.179	5
BP	GO:2000514	regulation of CD4-positive, alpha-beta T cell activation	5/379	55/16685	0.00808219	0.21312	0.198531	evm.TU.LG15.541/evm.TU.LG15.542/evm.TU.LG22.864/evm.TU.LG23.224/evm.TU.LG3.850	5
BP	GO:0032102	negative regulation of response to external stimulus	18/379	422/16685	0.00811105	0.21312	0.198531	evm.TU.LG10.297/evm.TU.LG12.142/evm.TU.LG17.694/evm.TU.LG17.695/evm.TU.LG17.696/evm.TU.LG19.215/evm.TU.LG19.235/evm.TU.LG19.689/evm.TU.LG2.8/evm.TU.LG20.121/evm.TU.LG20.311/evm.TU.LG20.751/evm.TU.LG21.473/evm.TU.LG21.736/evm.TU.LG23.224/evm.TU.LG3.199/evm.TU.LG3.631/evm.TU.LG3.850	18
BP	GO:0097366	response to bronchodilator	7/379	101/16685	0.00818138	0.213745	0.199113	evm.TU.LG1.744/evm.TU.LG12.142/evm.TU.LG17.696/evm.TU.LG20.350/evm.TU.LG22.550/evm.TU.LG22.551/evm.TU.LG22.864	7
MF	GO:0048018	receptor ligand activity	12/335	238/14779	0.00822514	0.165998	0.151122	evm.TU.LG11.316/evm.TU.LG12.30/evm.TU.LG12.463/evm.TU.LG14.200/evm.TU.LG15.257/evm.TU.LG15.437/evm.TU.LG15.730/evm.TU.LG15.898/evm.TU.LG20.311/evm.TU.LG21.674/evm.TU.LG22.864/evm.TU.LG23.360	12
BP	GO:0016054	organic acid catabolic process	15/379	328/16685	0.00827193	0.213745	0.199113	evm.TU.LG10.433/evm.TU.LG12.176/evm.TU.LG12.177/evm.TU.LG12.427/evm.TU.LG13.127/evm.TU.LG13.232/evm.TU.LG17.717/evm.TU.LG19.453/evm.TU.LG20.339/evm.TU.LG22.550/evm.TU.LG22.551/evm.TU.LG23.270/evm.TU.LG3.421/evm.TU.LG3.786/evm.TU.LG3.850	15
BP	GO:0046395	carboxylic acid catabolic process	15/379	328/16685	0.00827193	0.213745	0.199113	evm.TU.LG10.433/evm.TU.LG12.176/evm.TU.LG12.177/evm.TU.LG12.427/evm.TU.LG13.127/evm.TU.LG13.232/evm.TU.LG17.717/evm.TU.LG19.453/evm.TU.LG20.339/evm.TU.LG22.550/evm.TU.LG22.551/evm.TU.LG23.270/evm.TU.LG3.421/evm.TU.LG3.786/evm.TU.LG3.850	15
BP	GO:0060402	calcium ion transport into cytosol	12/379	238/16685	0.00841765	0.215133	0.200406	evm.TU.LG1.392/evm.TU.LG12.463/evm.TU.LG15.541/evm.TU.LG15.542/evm.TU.LG20.310/evm.TU.LG22.11/evm.TU.LG22.550/evm.TU.LG22.551/evm.TU.LG22.864/evm.TU.LG24.541/evm.TU.LG3.228/evm.TU.LG3.900	12
BP	GO:0097553	calcium ion transmembrane import into cytosol	12/379	238/16685	0.00841765	0.215133	0.200406	evm.TU.LG1.392/evm.TU.LG12.463/evm.TU.LG15.541/evm.TU.LG15.542/evm.TU.LG20.310/evm.TU.LG22.11/evm.TU.LG22.550/evm.TU.LG22.551/evm.TU.LG22.864/evm.TU.LG24.541/evm.TU.LG3.228/evm.TU.LG3.900	12
BP	GO:0032310	prostaglandin secretion	3/379	19/16685	0.00859867	0.216215	0.201414	evm.TU.LG13.175/evm.TU.LG19.796/evm.TU.LG19.797	3
BP	GO:0045723	positive regulation of fatty acid biosynthetic process	3/379	19/16685	0.00859867	0.216215	0.201414	evm.TU.LG13.37/evm.TU.LG21.460/evm.TU.LG21.674	3
BP	GO:0046655	folic acid metabolic process	3/379	19/16685	0.00859867	0.216215	0.201414	evm.TU.LG12.277/evm.TU.LG18.413/evm.TU.LG23.509	3
BP	GO:0032689	negative regulation of interferon-gamma production	4/379	36/16685	0.00869743	0.216766	0.201928	evm.TU.LG15.541/evm.TU.LG15.542/evm.TU.LG17.740/evm.TU.LG23.224	4
BP	GO:0006778	porphyrin-containing compound metabolic process	5/379	56/16685	0.00871329	0.216766	0.201928	evm.TU.LG1.311/evm.TU.LG18.847/evm.TU.LG3.732/evm.TU.LG3.734/evm.TU.LG3.735	5
BP	GO:0032609	interferon-gamma production	7/379	103/16685	0.00907148	0.223302	0.208016	evm.TU.LG10.297/evm.TU.LG13.279/evm.TU.LG15.541/evm.TU.LG15.542/evm.TU.LG17.740/evm.TU.LG19.203/evm.TU.LG23.224	7
BP	GO:0080164	regulation of nitric oxide metabolic process	7/379	103/16685	0.00907148	0.223302	0.208016	evm.TU.LG1.744/evm.TU.LG10.433/evm.TU.LG13.37/evm.TU.LG15.541/evm.TU.LG15.542/evm.TU.LG21.674/evm.TU.LG3.850	7
BP	GO:0032946	positive regulation of mononuclear cell proliferation	8/379	129/16685	0.00927947	0.226042	0.210569	evm.TU.LG10.297/evm.TU.LG17.740/evm.TU.LG18.882/evm.TU.LG19.431/evm.TU.LG19.432/evm.TU.LG2.494/evm.TU.LG22.864/evm.TU.LG4.118	8
BP	GO:0050671	positive regulation of lymphocyte proliferation	8/379	129/16685	0.00927947	0.226042	0.210569	evm.TU.LG10.297/evm.TU.LG17.740/evm.TU.LG18.882/evm.TU.LG19.431/evm.TU.LG19.432/evm.TU.LG2.494/evm.TU.LG22.864/evm.TU.LG4.118	8
BP	GO:0031294	lymphocyte costimulation	5/379	57/16685	0.00937766	0.226079	0.210603	evm.TU.LG13.129/evm.TU.LG17.740/evm.TU.LG19.689/evm.TU.LG22.864/evm.TU.LG3.228	5
BP	GO:0031295	T cell costimulation	5/379	57/16685	0.00937766	0.226079	0.210603	evm.TU.LG13.129/evm.TU.LG17.740/evm.TU.LG19.689/evm.TU.LG22.864/evm.TU.LG3.228	5
MF	GO:0016769	transferase activity, transferring nitrogenous groups	4/335	37/14779	0.00949972	0.186083	0.169407	evm.TU.LG11.343/evm.TU.LG16.84/evm.TU.LG16.85/evm.TU.LG22.137	4
CC	GO:0005777	peroxisome	10/367	190/16683	0.00950706	0.33267	0.316188	evm.TU.LG1.282/evm.TU.LG16.32/evm.TU.LG16.213/evm.TU.LG19.203/evm.TU.LG19.772/evm.TU.LG20.239/evm.TU.LG21.108/evm.TU.LG22.550/evm.TU.LG22.551/evm.TU.LG3.786	10
CC	GO:0042579	microbody	10/367	190/16683	0.00950706	0.33267	0.316188	evm.TU.LG1.282/evm.TU.LG16.32/evm.TU.LG16.213/evm.TU.LG19.203/evm.TU.LG19.772/evm.TU.LG20.239/evm.TU.LG21.108/evm.TU.LG22.550/evm.TU.LG22.551/evm.TU.LG3.786	10
BP	GO:0002367	cytokine production involved in immune response	7/379	104/16685	0.00954222	0.228614	0.212965	evm.TU.LG1.265/evm.TU.LG10.297/evm.TU.LG15.541/evm.TU.LG15.542/evm.TU.LG19.203/evm.TU.LG23.224/evm.TU.LG3.516	7
BP	GO:0007280	pole cell migration	4/379	37/16685	0.00958057	0.228614	0.212965	evm.TU.LG12.636/evm.TU.LG19.431/evm.TU.LG19.432/evm.TU.LG23.451	4
CC	GO:0070062	extracellular exosome	8/367	134/16683	0.00962047	0.33267	0.316188	evm.TU.LG1.744/evm.TU.LG10.452/evm.TU.LG16.32/evm.TU.LG17.740/evm.TU.LG19.203/evm.TU.LG2.17/evm.TU.LG20.280/evm.TU.LG20.675	8
BP	GO:0021587	cerebellum morphogenesis	6/379	80/16685	0.00968012	0.229817	0.214085	evm.TU.LG1.307/evm.TU.LG13.127/evm.TU.LG17.909/evm.TU.LG2.598/evm.TU.LG2.804/evm.TU.LG2.805	6
MF	GO:0015216	purine nucleotide transmembrane transporter activity	3/335	20/14779	0.00988423	0.188083	0.171228	evm.TU.LG17.243/evm.TU.LG22.838/evm.TU.LG22.839	3
BP	GO:0051917	regulation of fibrinolysis	3/379	20/16685	0.00994817	0.231481	0.215635	evm.TU.LG12.142/evm.TU.LG19.689/evm.TU.LG3.199	3
BP	GO:0060295	regulation of cilium movement involved in cell motility	3/379	20/16685	0.00994817	0.231481	0.215635	evm.TU.LG11.667/evm.TU.LG13.37/evm.TU.LG21.530	3
BP	GO:0090110	COPII-coated vesicle cargo loading	3/379	20/16685	0.00994817	0.231481	0.215635	evm.TU.LG1.1231/evm.TU.LG1.1232/evm.TU.LG17.138	3
BP	GO:1902019	regulation of cilium-dependent cell motility	3/379	20/16685	0.00994817	0.231481	0.215635	evm.TU.LG11.667/evm.TU.LG13.37/evm.TU.LG21.530	3
BP	GO:0061515	myeloid cell development	7/379	105/16685	0.0100306	0.232243	0.216345	evm.TU.LG1.265/evm.TU.LG11.316/evm.TU.LG12.56/evm.TU.LG12.647/evm.TU.LG15.150/evm.TU.LG20.496/evm.TU.LG20.852	7
BP	GO:0070665	positive regulation of leukocyte proliferation	8/379	131/16685	0.0101316	0.232356	0.216451	evm.TU.LG10.297/evm.TU.LG17.740/evm.TU.LG18.882/evm.TU.LG19.431/evm.TU.LG19.432/evm.TU.LG2.494/evm.TU.LG22.864/evm.TU.LG4.118	8
BP	GO:0050851	antigen receptor-mediated signaling pathway	10/379	186/16685	0.0101941	0.232356	0.216451	evm.TU.LG1.457/evm.TU.LG12.382/evm.TU.LG14.368/evm.TU.LG18.882/evm.TU.LG19.198/evm.TU.LG19.431/evm.TU.LG19.432/evm.TU.LG23.224/evm.TU.LG3.228/evm.TU.LG4.118	10
BP	GO:0008354	germ cell migration	6/379	81/16685	0.0102603	0.232356	0.216451	evm.TU.LG1.265/evm.TU.LG12.636/evm.TU.LG16.49/evm.TU.LG19.431/evm.TU.LG19.432/evm.TU.LG23.451	6
BP	GO:0006520	cellular amino acid metabolic process	17/379	400/16685	0.0102668	0.232356	0.216451	evm.TU.LG10.94/evm.TU.LG11.343/evm.TU.LG12.277/evm.TU.LG12.753/evm.TU.LG13.127/evm.TU.LG13.232/evm.TU.LG16.84/evm.TU.LG16.85/evm.TU.LG19.453/evm.TU.LG21.591/evm.TU.LG22.550/evm.TU.LG22.551/evm.TU.LG23.270/evm.TU.LG3.421/evm.TU.LG3.786/evm.TU.LG3.850/evm.TU.LG4.62	17
BP	GO:0051897	positive regulation of protein kinase B signaling	11/379	215/16685	0.0102839	0.232356	0.216451	evm.TU.LG1.265/evm.TU.LG12.142/evm.TU.LG12.463/evm.TU.LG16.49/evm.TU.LG2.598/evm.TU.LG20.311/evm.TU.LG21.820/evm.TU.LG22.687/evm.TU.LG22.864/evm.TU.LG23.224/evm.TU.LG3.228	11
CC	GO:0014731	spectrin-associated cytoskeleton	3/367	21/16683	0.0104651	0.33267	0.316188	evm.TU.LG3.732/evm.TU.LG3.734/evm.TU.LG3.735	3
BP	GO:0007007	inner mitochondrial membrane organization	4/379	38/16685	0.01052	0.234489	0.218437	evm.TU.LG22.729/evm.TU.LG23.117/evm.TU.LG23.225/evm.TU.LG3.900	4
BP	GO:0032309	icosanoid secretion	4/379	38/16685	0.01052	0.234489	0.218437	evm.TU.LG13.175/evm.TU.LG19.796/evm.TU.LG19.797/evm.TU.LG22.11	4
BP	GO:0046662	regulation of oviposition	7/379	106/16685	0.0105369	0.234489	0.218437	evm.TU.LG1.307/evm.TU.LG17.420/evm.TU.LG17.421/evm.TU.LG20.993/evm.TU.LG21.108/evm.TU.LG24.392/evm.TU.LG3.345	7
BP	GO:1901019	regulation of calcium ion transmembrane transporter activity	8/379	132/16685	0.0105788	0.234489	0.218437	evm.TU.LG13.37/evm.TU.LG20.310/evm.TU.LG20.1041/evm.TU.LG21.149/evm.TU.LG22.550/evm.TU.LG22.551/evm.TU.LG23.89/evm.TU.LG24.541	8
BP	GO:0071621	granulocyte chemotaxis	6/379	82/16685	0.0108648	0.239692	0.223284	evm.TU.LG12.142/evm.TU.LG12.463/evm.TU.LG15.257/evm.TU.LG15.898/evm.TU.LG22.11/evm.TU.LG22.864	6
CC	GO:0043209	myelin sheath	13/367	286/16683	0.0110129	0.33267	0.316188	evm.TU.LG10.82/evm.TU.LG10.452/evm.TU.LG10.876/evm.TU.LG13.60/evm.TU.LG15.669/evm.TU.LG17.909/evm.TU.LG18.434/evm.TU.LG19.203/evm.TU.LG2.252/evm.TU.LG2.257_evm.TU.LG2.258/evm.TU.LG21.530/evm.TU.LG22.729/evm.TU.LG23.225	13
BP	GO:0002115	store-operated calcium entry	3/379	21/16685	0.0114138	0.242005	0.225439	evm.TU.LG20.1041/evm.TU.LG23.89/evm.TU.LG24.541	3
BP	GO:0015865	purine nucleotide transport	3/379	21/16685	0.0114138	0.242005	0.225439	evm.TU.LG17.243/evm.TU.LG22.838/evm.TU.LG22.839	3
BP	GO:0042092	type 2 immune response	3/379	21/16685	0.0114138	0.242005	0.225439	evm.TU.LG23.224/evm.TU.LG3.516/evm.TU.LG3.850	3
BP	GO:0045586	regulation of gamma-delta T cell differentiation	3/379	21/16685	0.0114138	0.242005	0.225439	evm.TU.LG15.541/evm.TU.LG15.542/evm.TU.LG3.228	3
BP	GO:0045588	positive regulation of gamma-delta T cell differentiation	3/379	21/16685	0.0114138	0.242005	0.225439	evm.TU.LG15.541/evm.TU.LG15.542/evm.TU.LG3.228	3
BP	GO:0098712	L-glutamate import across plasma membrane	3/379	21/16685	0.0114138	0.242005	0.225439	evm.TU.LG20.798/evm.TU.LG20.799/evm.TU.LG24.253	3
BP	GO:1901339	regulation of store-operated calcium channel activity	3/379	21/16685	0.0114138	0.242005	0.225439	evm.TU.LG20.1041/evm.TU.LG23.89/evm.TU.LG24.541	3
MF	GO:0016597	amino acid binding	7/335	108/14779	0.0114456	0.211744	0.192769	evm.TU.LG12.753/evm.TU.LG22.137/evm.TU.LG22.550/evm.TU.LG22.551/evm.TU.LG22.553/evm.TU.LG23.270/evm.TU.LG24.253	7
BP	GO:0032653	regulation of interleukin-10 production	4/379	39/16685	0.011517	0.242005	0.225439	evm.TU.LG10.297/evm.TU.LG17.740/evm.TU.LG19.203/evm.TU.LG20.311	4
BP	GO:0089718	amino acid import across plasma membrane	4/379	39/16685	0.011517	0.242005	0.225439	evm.TU.LG20.798/evm.TU.LG20.799/evm.TU.LG21.674/evm.TU.LG24.253	4
BP	GO:0034764	positive regulation of transmembrane transport	15/379	341/16685	0.0115388	0.242005	0.225439	evm.TU.LG10.433/evm.TU.LG13.37/evm.TU.LG15.541/evm.TU.LG15.542/evm.TU.LG20.310/evm.TU.LG20.798/evm.TU.LG20.799/evm.TU.LG20.1041/evm.TU.LG21.674/evm.TU.LG22.11/evm.TU.LG22.550/evm.TU.LG22.551/evm.TU.LG22.721/evm.TU.LG23.89/evm.TU.LG24.541	15
BP	GO:0072593	reactive oxygen species metabolic process	15/379	341/16685	0.0115388	0.242005	0.225439	evm.TU.LG1.744/evm.TU.LG10.433/evm.TU.LG12.142/evm.TU.LG13.37/evm.TU.LG13.127/evm.TU.LG15.541/evm.TU.LG15.542/evm.TU.LG17.694/evm.TU.LG17.695/evm.TU.LG19.203/evm.TU.LG21.473/evm.TU.LG21.674/evm.TU.LG22.550/evm.TU.LG22.551/evm.TU.LG3.850	15
BP	GO:0002708	positive regulation of lymphocyte mediated immunity	7/379	108/16685	0.0116049	0.242305	0.225718	evm.TU.LG10.297/evm.TU.LG10.452/evm.TU.LG15.541/evm.TU.LG15.542/evm.TU.LG19.203/evm.TU.LG23.224/evm.TU.LG3.516	7
BP	GO:1903426	regulation of reactive oxygen species biosynthetic process	8/379	135/16685	0.0120083	0.249207	0.232148	evm.TU.LG1.744/evm.TU.LG10.433/evm.TU.LG13.37/evm.TU.LG15.541/evm.TU.LG15.542/evm.TU.LG19.203/evm.TU.LG21.674/evm.TU.LG3.850	8
BP	GO:1903708	positive regulation of hemopoiesis	11/379	220/16685	0.0120657	0.249207	0.232148	evm.TU.LG10.297/evm.TU.LG12.463/evm.TU.LG13.342/evm.TU.LG15.150/evm.TU.LG15.541/evm.TU.LG15.542/evm.TU.LG20.592/evm.TU.LG22.864/evm.TU.LG23.224/evm.TU.LG3.228/evm.TU.LG4.118	11
BP	GO:0042102	positive regulation of T cell proliferation	6/379	84/16685	0.0121486	0.249207	0.232148	evm.TU.LG10.297/evm.TU.LG17.740/evm.TU.LG18.882/evm.TU.LG2.494/evm.TU.LG22.864/evm.TU.LG4.118	6
BP	GO:0043367	CD4-positive, alpha-beta T cell differentiation	6/379	84/16685	0.0121486	0.249207	0.232148	evm.TU.LG10.297/evm.TU.LG15.541/evm.TU.LG15.542/evm.TU.LG22.864/evm.TU.LG23.224/evm.TU.LG3.516	6
BP	GO:0072330	monocarboxylic acid biosynthetic process	14/379	312/16685	0.0122818	0.250839	0.233668	evm.TU.LG10.708/evm.TU.LG11.343/evm.TU.LG13.37/evm.TU.LG15.731/evm.TU.LG17.434/evm.TU.LG17.717/evm.TU.LG2.485/evm.TU.LG20.179/evm.TU.LG20.496/evm.TU.LG21.460/evm.TU.LG21.530/evm.TU.LG21.674/evm.TU.LG22.11/evm.TU.LG4.62	14
BP	GO:0065002	intracellular protein transmembrane transport	5/379	61/16685	0.0123837	0.251463	0.23425	evm.TU.LG10.433/evm.TU.LG17.694/evm.TU.LG17.695/evm.TU.LG19.203/evm.TU.LG2.910	5
BP	GO:0050714	positive regulation of protein secretion	15/379	344/16685	0.0124199	0.251463	0.23425	evm.TU.LG10.890/evm.TU.LG12.382/evm.TU.LG12.463/evm.TU.LG13.279/evm.TU.LG14.368/evm.TU.LG17.420/evm.TU.LG17.421/evm.TU.LG17.696/evm.TU.LG17.740/evm.TU.LG19.203/evm.TU.LG21.674/evm.TU.LG22.11/evm.TU.LG22.620/evm.TU.LG22.864/evm.TU.LG23.224	15
CC	GO:0030673	axolemma	5/367	63/16683	0.0124238	0.33267	0.316188	evm.TU.LG17.696/evm.TU.LG2.252/evm.TU.LG2.257_evm.TU.LG2.258/evm.TU.LG20.798/evm.TU.LG20.799	5
BP	GO:0009065	glutamine family amino acid catabolic process	4/379	40/16685	0.0125727	0.252371	0.235095	evm.TU.LG22.550/evm.TU.LG22.551/evm.TU.LG3.421/evm.TU.LG3.850	4
BP	GO:0015813	L-glutamate transmembrane transport	4/379	40/16685	0.0125727	0.252371	0.235095	evm.TU.LG11.740/evm.TU.LG20.798/evm.TU.LG20.799/evm.TU.LG24.253	4
CC	GO:0098562	cytoplasmic side of membrane	16/367	389/16683	0.0126271	0.33267	0.316188	evm.TU.LG1.265/evm.TU.LG1.859/evm.TU.LG10.433/evm.TU.LG10.876/evm.TU.LG12.382/evm.TU.LG13.279/evm.TU.LG18.882/evm.TU.LG20.718/evm.TU.LG21.149/evm.TU.LG22.508/evm.TU.LG22.721/evm.TU.LG3.228/evm.TU.LG3.732/evm.TU.LG3.734/evm.TU.LG3.735/evm.TU.LG4.118	16
CC	GO:0016528	sarcoplasm	8/367	141/16683	0.0128224	0.33267	0.316188	evm.TU.LG12.142/evm.TU.LG16.330_evm.TU.LG16.331/evm.TU.LG20.310/evm.TU.LG20.465/evm.TU.LG22.550/evm.TU.LG22.551/evm.TU.LG3.111/evm.TU.LG4.47	8
CC	GO:1903561	extracellular vesicle	8/367	141/16683	0.0128224	0.33267	0.316188	evm.TU.LG1.744/evm.TU.LG10.452/evm.TU.LG16.32/evm.TU.LG17.740/evm.TU.LG19.203/evm.TU.LG2.17/evm.TU.LG20.280/evm.TU.LG20.675	8
BP	GO:0042104	positive regulation of activated T cell proliferation	3/379	22/16685	0.0129971	0.25879	0.241075	evm.TU.LG10.297/evm.TU.LG18.882/evm.TU.LG2.494	3
BP	GO:0034284	response to monosaccharide	16/379	378/16685	0.0130031	0.25879	0.241075	evm.TU.LG1.392/evm.TU.LG1.457/evm.TU.LG1.744/evm.TU.LG12.142/evm.TU.LG13.262/evm.TU.LG17.420/evm.TU.LG17.421/evm.TU.LG19.607/evm.TU.LG19.608/evm.TU.LG2.494/evm.TU.LG21.473/evm.TU.LG22.517/evm.TU.LG22.620/evm.TU.LG24.229/evm.TU.LG3.722/evm.TU.LG3.850	16
BP	GO:0060259	regulation of feeding behavior	9/379	165/16685	0.0132214	0.261006	0.24314	evm.TU.LG1.307/evm.TU.LG13.342/evm.TU.LG15.818/evm.TU.LG16.49/evm.TU.LG17.420/evm.TU.LG17.421/evm.TU.LG23.260/evm.TU.LG24.392/evm.TU.LG4.74	9
BP	GO:1901021	positive regulation of calcium ion transmembrane transporter activity	5/379	62/16685	0.0132261	0.261006	0.24314	evm.TU.LG13.37/evm.TU.LG20.310/evm.TU.LG20.1041/evm.TU.LG23.89/evm.TU.LG24.541	5
BP	GO:0043050	pharyngeal pumping	7/379	111/16685	0.0133508	0.261306	0.243419	evm.TU.LG1.307/evm.TU.LG16.49/evm.TU.LG17.420/evm.TU.LG17.421/evm.TU.LG23.260/evm.TU.LG24.392/evm.TU.LG4.74	7
MF	GO:0019955	cytokine binding	6/335	86/14779	0.0133759	0.240767	0.21919	evm.TU.LG1.265/evm.TU.LG10.297/evm.TU.LG12.142/evm.TU.LG13.342/evm.TU.LG16.49/evm.TU.LG19.235	6
BP	GO:0015718	monocarboxylic acid transport	11/379	224/16685	0.0136533	0.261306	0.243419	evm.TU.LG11.740/evm.TU.LG11.774/evm.TU.LG13.175/evm.TU.LG17.717/evm.TU.LG18.337/evm.TU.LG19.796/evm.TU.LG19.797/evm.TU.LG2.598/evm.TU.LG20.339/evm.TU.LG20.642/evm.TU.LG22.11	11
BP	GO:0002548	monocyte chemotaxis	4/379	41/16685	0.0136883	0.261306	0.243419	evm.TU.LG12.463/evm.TU.LG15.257/evm.TU.LG15.898/evm.TU.LG22.864	4
BP	GO:0042311	vasodilation	4/379	41/16685	0.0136883	0.261306	0.243419	evm.TU.LG17.696/evm.TU.LG21.674/evm.TU.LG22.550/evm.TU.LG22.551	4
BP	GO:0043030	regulation of macrophage activation	4/379	41/16685	0.0136883	0.261306	0.243419	evm.TU.LG10.890/evm.TU.LG12.142/evm.TU.LG12.647/evm.TU.LG19.203	4
BP	GO:0051938	L-glutamate import	4/379	41/16685	0.0136883	0.261306	0.243419	evm.TU.LG11.740/evm.TU.LG20.798/evm.TU.LG20.799/evm.TU.LG24.253	4
BP	GO:0070670	response to interleukin-4	4/379	41/16685	0.0136883	0.261306	0.243419	evm.TU.LG15.257/evm.TU.LG17.909/evm.TU.LG23.224/evm.TU.LG3.850	4
BP	GO:0071731	response to nitric oxide	4/379	41/16685	0.0136883	0.261306	0.243419	evm.TU.LG12.142/evm.TU.LG22.550/evm.TU.LG22.551/evm.TU.LG22.864	4
MF	GO:0008236	serine-type peptidase activity	8/335	139/14779	0.013916	0.24321	0.221415	evm.TU.LG1.1289/evm.TU.LG10.303/evm.TU.LG14.358/evm.TU.LG18.487/evm.TU.LG19.689/evm.TU.LG21.473/evm.TU.LG22.210/evm.TU.LG22.643	8
BP	GO:0043270	positive regulation of ion transport	18/379	447/16685	0.0140222	0.266592	0.248343	evm.TU.LG10.433/evm.TU.LG11.667/evm.TU.LG12.400/evm.TU.LG12.463/evm.TU.LG13.37/evm.TU.LG15.257/evm.TU.LG15.541/evm.TU.LG15.542/evm.TU.LG15.730/evm.TU.LG17.696/evm.TU.LG20.310/evm.TU.LG20.1041/evm.TU.LG21.674/evm.TU.LG22.11/evm.TU.LG22.550/evm.TU.LG22.551/evm.TU.LG23.89/evm.TU.LG24.541	18
BP	GO:0030593	neutrophil chemotaxis	5/379	63/16685	0.0141064	0.267108	0.248823	evm.TU.LG12.463/evm.TU.LG15.257/evm.TU.LG15.898/evm.TU.LG22.11/evm.TU.LG22.864	5
CC	GO:0005743	mitochondrial inner membrane	18/367	462/16683	0.0141386	0.33267	0.316188	evm.TU.LG11.343/evm.TU.LG12.176/evm.TU.LG12.177/evm.TU.LG13.112/evm.TU.LG17.243/evm.TU.LG18.426/evm.TU.LG18.667/evm.TU.LG18.882/evm.TU.LG19.203/evm.TU.LG20.239/evm.TU.LG20.460/evm.TU.LG22.729/evm.TU.LG22.838/evm.TU.LG22.839/evm.TU.LG23.117/evm.TU.LG23.225/evm.TU.LG3.516/evm.TU.LG3.900	18
BP	GO:0045933	positive regulation of muscle contraction	6/379	87/16685	0.014269	0.267508	0.249196	evm.TU.LG1.265/evm.TU.LG11.667/evm.TU.LG13.60/evm.TU.LG22.661/evm.TU.LG24.541/evm.TU.LG3.228	6
MF	GO:0030546	signaling receptor activator activity	12/335	257/14779	0.0144822	0.24321	0.221415	evm.TU.LG11.316/evm.TU.LG12.30/evm.TU.LG12.463/evm.TU.LG14.200/evm.TU.LG15.257/evm.TU.LG15.437/evm.TU.LG15.730/evm.TU.LG15.898/evm.TU.LG20.311/evm.TU.LG21.674/evm.TU.LG22.864/evm.TU.LG23.360	12
MF	GO:0017153	sodium:dicarboxylate symporter activity	3/335	23/14779	0.0146072	0.24321	0.221415	evm.TU.LG20.798/evm.TU.LG20.799/evm.TU.LG24.253	3
BP	GO:0019217	regulation of fatty acid metabolic process	7/379	113/16685	0.0146146	0.267508	0.249196	evm.TU.LG10.433/evm.TU.LG12.427/evm.TU.LG13.37/evm.TU.LG14.172/evm.TU.LG15.730/evm.TU.LG21.460/evm.TU.LG21.674	7
BP	GO:1990542	mitochondrial transmembrane transport	7/379	113/16685	0.0146146	0.267508	0.249196	evm.TU.LG18.667/evm.TU.LG19.203/evm.TU.LG2.910/evm.TU.LG20.339/evm.TU.LG22.729/evm.TU.LG23.225/evm.TU.LG3.900	7
BP	GO:0001696	gastric acid secretion	3/379	23/16685	0.0146995	0.267508	0.249196	evm.TU.LG12.400/evm.TU.LG24.543/evm.TU.LG24.544	3
BP	GO:0006882	cellular zinc ion homeostasis	3/379	23/16685	0.0146995	0.267508	0.249196	evm.TU.LG19.431/evm.TU.LG19.432/evm.TU.LG3.228	3
BP	GO:0046643	regulation of gamma-delta T cell activation	3/379	23/16685	0.0146995	0.267508	0.249196	evm.TU.LG15.541/evm.TU.LG15.542/evm.TU.LG3.228	3
BP	GO:0046645	positive regulation of gamma-delta T cell activation	3/379	23/16685	0.0146995	0.267508	0.249196	evm.TU.LG15.541/evm.TU.LG15.542/evm.TU.LG3.228	3
BP	GO:0061577	calcium ion transmembrane transport via high voltage-gated calcium channel	3/379	23/16685	0.0146995	0.267508	0.249196	evm.TU.LG20.310/evm.TU.LG22.550/evm.TU.LG22.551	3
BP	GO:0097151	positive regulation of inhibitory postsynaptic potential	3/379	23/16685	0.0146995	0.267508	0.249196	evm.TU.LG1.91/evm.TU.LG17.420/evm.TU.LG17.421	3
BP	GO:2000302	positive regulation of synaptic vesicle exocytosis	3/379	23/16685	0.0146995	0.267508	0.249196	evm.TU.LG1.91/evm.TU.LG17.420/evm.TU.LG17.421	3
BP	GO:0001974	blood vessel remodeling	5/379	64/16685	0.0150252	0.271404	0.252826	evm.TU.LG13.127/evm.TU.LG17.694/evm.TU.LG17.695/evm.TU.LG21.674/evm.TU.LG23.203	5
BP	GO:0045069	regulation of viral genome replication	6/379	88/16685	0.0150297	0.271404	0.252826	evm.TU.LG10.452/evm.TU.LG2.8/evm.TU.LG2.804/evm.TU.LG2.805/evm.TU.LG20.179/evm.TU.LG3.516	6
BP	GO:0009749	response to glucose	15/379	353/16685	0.0153814	0.276688	0.257748	evm.TU.LG1.392/evm.TU.LG1.457/evm.TU.LG1.744/evm.TU.LG12.142/evm.TU.LG13.262/evm.TU.LG17.420/evm.TU.LG17.421/evm.TU.LG19.607/evm.TU.LG19.608/evm.TU.LG2.494/evm.TU.LG21.473/evm.TU.LG22.620/evm.TU.LG24.229/evm.TU.LG3.722/evm.TU.LG3.850	15
BP	GO:0072522	purine-containing compound biosynthetic process	16/379	386/16685	0.0155672	0.278957	0.259861	evm.TU.LG10.82/evm.TU.LG10.708/evm.TU.LG12.277/evm.TU.LG14.172/evm.TU.LG15.73/evm.TU.LG17.434/evm.TU.LG17.696/evm.TU.LG2.485/evm.TU.LG20.350/evm.TU.LG20.496/evm.TU.LG21.460/evm.TU.LG21.530/evm.TU.LG22.550/evm.TU.LG22.551/evm.TU.LG22.729/evm.TU.LG23.225	16
BP	GO:0072678	T cell migration	4/379	43/16685	0.0161033	0.287261	0.267597	evm.TU.LG10.876/evm.TU.LG12.463/evm.TU.LG22.510/evm.TU.LG4.118	4
BP	GO:2000377	regulation of reactive oxygen species metabolic process	12/379	261/16685	0.0165141	0.287261	0.267597	evm.TU.LG1.744/evm.TU.LG10.433/evm.TU.LG12.142/evm.TU.LG13.37/evm.TU.LG15.541/evm.TU.LG15.542/evm.TU.LG17.694/evm.TU.LG17.695/evm.TU.LG19.203/evm.TU.LG21.473/evm.TU.LG21.674/evm.TU.LG3.850	12
BP	GO:0015732	prostaglandin transport	3/379	24/16685	0.0165219	0.287261	0.267597	evm.TU.LG13.175/evm.TU.LG19.796/evm.TU.LG19.797	3
BP	GO:0044364	disruption of cells of another organism	3/379	24/16685	0.0165219	0.287261	0.267597	evm.TU.LG15.257/evm.TU.LG15.898/evm.TU.LG22.864	3
BP	GO:0046689	response to mercury ion	3/379	24/16685	0.0165219	0.287261	0.267597	evm.TU.LG11.343/evm.TU.LG11.774/evm.TU.LG3.850	3
BP	GO:0061756	leukocyte adhesion to vascular endothelial cell	3/379	24/16685	0.0165219	0.287261	0.267597	evm.TU.LG1.744/evm.TU.LG15.898/evm.TU.LG22.919	3
BP	GO:0070233	negative regulation of T cell apoptotic process	3/379	24/16685	0.0165219	0.287261	0.267597	evm.TU.LG2.494/evm.TU.LG22.510/evm.TU.LG3.850	3
BP	GO:0098828	modulation of inhibitory postsynaptic potential	3/379	24/16685	0.0165219	0.287261	0.267597	evm.TU.LG1.91/evm.TU.LG17.420/evm.TU.LG17.421	3
BP	GO:2000378	negative regulation of reactive oxygen species metabolic process	6/379	90/16685	0.0166345	0.288146	0.268421	evm.TU.LG13.37/evm.TU.LG15.541/evm.TU.LG15.542/evm.TU.LG17.694/evm.TU.LG17.695/evm.TU.LG19.203	6
BP	GO:1904064	positive regulation of cation transmembrane transport	11/379	231/16685	0.0168058	0.290039	0.270185	evm.TU.LG13.37/evm.TU.LG15.541/evm.TU.LG15.542/evm.TU.LG20.310/evm.TU.LG20.1041/evm.TU.LG21.674/evm.TU.LG22.11/evm.TU.LG22.550/evm.TU.LG22.551/evm.TU.LG23.89/evm.TU.LG24.541	11
BP	GO:0032652	regulation of interleukin-1 production	5/379	66/16685	0.0169811	0.291039	0.271116	evm.TU.LG12.463/evm.TU.LG19.235/evm.TU.LG21.736/evm.TU.LG22.864/evm.TU.LG3.850	5
BP	GO:0048872	homeostasis of number of cells	16/379	390/16685	0.0169882	0.291039	0.271116	evm.TU.LG1.265/evm.TU.LG12.12/evm.TU.LG12.56/evm.TU.LG12.647/evm.TU.LG13.342/evm.TU.LG15.150/evm.TU.LG15.541/evm.TU.LG15.542/evm.TU.LG17.694/evm.TU.LG17.695/evm.TU.LG17.909/evm.TU.LG2.494/evm.TU.LG20.496/evm.TU.LG20.852/evm.TU.LG21.736/evm.TU.LG23.224	16
CC	GO:0043230	extracellular organelle	8/367	149/16683	0.0173675	0.33267	0.316188	evm.TU.LG1.744/evm.TU.LG10.452/evm.TU.LG16.32/evm.TU.LG17.740/evm.TU.LG19.203/evm.TU.LG2.17/evm.TU.LG20.280/evm.TU.LG20.675	8
CC	GO:0065010	extracellular membrane-bounded organelle	8/367	149/16683	0.0173675	0.33267	0.316188	evm.TU.LG1.744/evm.TU.LG10.452/evm.TU.LG16.32/evm.TU.LG17.740/evm.TU.LG19.203/evm.TU.LG2.17/evm.TU.LG20.280/evm.TU.LG20.675	8
BP	GO:0045923	positive regulation of fatty acid metabolic process	4/379	44/16685	0.0174047	0.294934	0.274745	evm.TU.LG10.433/evm.TU.LG13.37/evm.TU.LG21.460/evm.TU.LG21.674	4
BP	GO:0050798	activated T cell proliferation	4/379	44/16685	0.0174047	0.294934	0.274745	evm.TU.LG10.297/evm.TU.LG17.740/evm.TU.LG18.882/evm.TU.LG2.494	4
BP	GO:0071715	icosanoid transport	4/379	44/16685	0.0174047	0.294934	0.274745	evm.TU.LG13.175/evm.TU.LG19.796/evm.TU.LG19.797/evm.TU.LG22.11	4
BP	GO:0046635	positive regulation of alpha-beta T cell activation	5/379	67/16685	0.0180195	0.304249	0.283422	evm.TU.LG10.297/evm.TU.LG15.541/evm.TU.LG15.542/evm.TU.LG22.864/evm.TU.LG4.118	5
BP	GO:1902107	positive regulation of leukocyte differentiation	9/379	174/16685	0.0181076	0.304638	0.283784	evm.TU.LG10.297/evm.TU.LG12.463/evm.TU.LG15.541/evm.TU.LG15.542/evm.TU.LG20.592/evm.TU.LG22.864/evm.TU.LG23.224/evm.TU.LG3.228/evm.TU.LG4.118	9
MF	GO:0017171	serine hydrolase activity	8/335	146/14779	0.0182081	0.272184	0.247792	evm.TU.LG1.1289/evm.TU.LG10.303/evm.TU.LG14.358/evm.TU.LG18.487/evm.TU.LG19.689/evm.TU.LG21.473/evm.TU.LG22.210/evm.TU.LG22.643	8
MF	GO:0005432	calcium:sodium antiporter activity	3/335	25/14779	0.018351	0.272184	0.247792	evm.TU.LG1.392/evm.TU.LG12.101/evm.TU.LG3.900	3
MF	GO:0015368	calcium:cation antiporter activity	3/335	25/14779	0.018351	0.272184	0.247792	evm.TU.LG1.392/evm.TU.LG12.101/evm.TU.LG3.900	3
BP	GO:0007060	male meiosis chromosome segregation	3/379	25/16685	0.0184652	0.308435	0.287321	evm.TU.LG2.804/evm.TU.LG2.805/evm.TU.LG21.538	3
BP	GO:0034059	response to anoxia	3/379	25/16685	0.0184652	0.308435	0.287321	evm.TU.LG13.175/evm.TU.LG19.796/evm.TU.LG19.797	3
BP	GO:0032613	interleukin-10 production	4/379	45/16685	0.0187699	0.3113	0.28999	evm.TU.LG10.297/evm.TU.LG17.740/evm.TU.LG19.203/evm.TU.LG20.311	4
BP	GO:0060080	inhibitory postsynaptic potential	4/379	45/16685	0.0187699	0.3113	0.28999	evm.TU.LG1.91/evm.TU.LG17.420/evm.TU.LG17.421/evm.TU.LG17.696	4
CC	GO:0031254	cell trailing edge	3/367	26/16683	0.0188724	0.33267	0.316188	evm.TU.LG1.497/evm.TU.LG1.744/evm.TU.LG10.876	3
BP	GO:0031646	positive regulation of nervous system process	7/379	119/16685	0.0189153	0.311504	0.29018	evm.TU.LG1.91/evm.TU.LG11.667/evm.TU.LG17.420/evm.TU.LG17.421/evm.TU.LG2.598/evm.TU.LG20.311/evm.TU.LG22.661	7
BP	GO:0046632	alpha-beta T cell differentiation	7/379	119/16685	0.0189153	0.311504	0.29018	evm.TU.LG10.297/evm.TU.LG15.541/evm.TU.LG15.542/evm.TU.LG22.864/evm.TU.LG23.224/evm.TU.LG3.516/evm.TU.LG4.118	7
CC	GO:0031256	leading edge membrane	11/367	243/16683	0.0190279	0.33267	0.316188	evm.TU.LG10.433/evm.TU.LG17.696/evm.TU.LG18.882/evm.TU.LG19.689/evm.TU.LG2.8/evm.TU.LG2.252/evm.TU.LG2.257_evm.TU.LG2.258/evm.TU.LG20.718/evm.TU.LG20.798/evm.TU.LG20.799/evm.TU.LG22.510	11
BP	GO:0035725	sodium ion transmembrane transport	14/379	330/16685	0.0190732	0.312327	0.290947	evm.TU.LG1.392/evm.TU.LG12.101/evm.TU.LG13.60/evm.TU.LG19.535/evm.TU.LG19.841/evm.TU.LG20.642/evm.TU.LG20.675/evm.TU.LG20.798/evm.TU.LG20.799/evm.TU.LG21.674/evm.TU.LG22.550/evm.TU.LG22.551/evm.TU.LG24.253/evm.TU.LG3.900	14
BP	GO:0033363	secretory granule organization	5/379	68/16685	0.0190989	0.312327	0.290947	evm.TU.LG13.262/evm.TU.LG13.439/evm.TU.LG19.607/evm.TU.LG19.608/evm.TU.LG22.721	5
BP	GO:0055072	iron ion homeostasis	6/379	93/16685	0.0192572	0.31366	0.292189	evm.TU.LG1.311/evm.TU.LG12.12/evm.TU.LG12.56/evm.TU.LG15.730/evm.TU.LG18.413/evm.TU.LG24.242	6
CC	GO:0034388	Pwp2p-containing subcomplex of 90S preribosome	2/367	10/16683	0.0193245	0.33267	0.316188	evm.TU.LG1.335/evm.TU.LG19.304	2
CC	GO:0044305	calyx of Held	2/367	10/16683	0.0193245	0.33267	0.316188	evm.TU.LG17.420/evm.TU.LG17.421	2
CC	GO:0060102	collagen and cuticulin-based cuticle extracellular matrix	2/367	10/16683	0.0193245	0.33267	0.316188	evm.TU.LG20.872/evm.TU.LG20.898	2
MF	GO:0099106	ion channel regulator activity	9/335	177/14779	0.0196773	0.272184	0.247792	evm.TU.LG1.457/evm.TU.LG12.400/evm.TU.LG14.652/evm.TU.LG2.598/evm.TU.LG21.674/evm.TU.LG22.550/evm.TU.LG22.551/evm.TU.LG24.541/evm.TU.LG3.295	9
MF	GO:0005343	organic acid:sodium symporter activity	4/335	46/14779	0.0200391	0.272184	0.247792	evm.TU.LG20.642/evm.TU.LG20.798/evm.TU.LG20.799/evm.TU.LG24.253	4
BP	GO:0050795	regulation of behavior	16/379	398/16685	0.0201285	0.31366	0.292189	evm.TU.LG1.307/evm.TU.LG12.463/evm.TU.LG13.342/evm.TU.LG13.439/evm.TU.LG15.73/evm.TU.LG15.818/evm.TU.LG16.49/evm.TU.LG17.420/evm.TU.LG17.421/evm.TU.LG17.696/evm.TU.LG20.993/evm.TU.LG21.108/evm.TU.LG23.260/evm.TU.LG24.392/evm.TU.LG3.345/evm.TU.LG4.74	16
BP	GO:0009746	response to hexose	15/379	365/16685	0.0201454	0.31366	0.292189	evm.TU.LG1.392/evm.TU.LG1.457/evm.TU.LG1.744/evm.TU.LG12.142/evm.TU.LG13.262/evm.TU.LG17.420/evm.TU.LG17.421/evm.TU.LG19.607/evm.TU.LG19.608/evm.TU.LG2.494/evm.TU.LG21.473/evm.TU.LG22.620/evm.TU.LG24.229/evm.TU.LG3.722/evm.TU.LG3.850	15
BP	GO:0016042	lipid catabolic process	15/379	365/16685	0.0201454	0.31366	0.292189	evm.TU.LG10.433/evm.TU.LG12.176/evm.TU.LG12.177/evm.TU.LG12.427/evm.TU.LG15.437/evm.TU.LG15.541/evm.TU.LG15.542/evm.TU.LG16.285/evm.TU.LG17.717/evm.TU.LG18.186/evm.TU.LG2.177/evm.TU.LG20.339/evm.TU.LG21.186/evm.TU.LG22.11/evm.TU.LG3.631	15
BP	GO:0021575	hindbrain morphogenesis	6/379	94/16685	0.0201907	0.31366	0.292189	evm.TU.LG1.307/evm.TU.LG13.127/evm.TU.LG17.909/evm.TU.LG2.598/evm.TU.LG2.804/evm.TU.LG2.805	6
MF	GO:0015215	nucleotide transmembrane transporter activity	3/335	26/14779	0.0204038	0.272184	0.247792	evm.TU.LG17.243/evm.TU.LG22.838/evm.TU.LG22.839	3
BP	GO:0002683	negative regulation of immune system process	19/379	500/16685	0.0204129	0.31366	0.292189	evm.TU.LG10.297/evm.TU.LG10.338/evm.TU.LG11.316/evm.TU.LG12.142/evm.TU.LG12.463/evm.TU.LG12.647/evm.TU.LG15.150/evm.TU.LG15.541/evm.TU.LG15.542/evm.TU.LG15.898/evm.TU.LG17.694/evm.TU.LG17.695/evm.TU.LG17.696/evm.TU.LG17.740/evm.TU.LG2.8/evm.TU.LG2.306/evm.TU.LG2.494/evm.TU.LG21.736/evm.TU.LG3.850	19
MF	GO:0003988	acetyl-CoA C-acyltransferase activity	2/335	10/14779	0.0204408	0.272184	0.247792	evm.TU.LG12.176/evm.TU.LG12.177	2
MF	GO:0004300	enoyl-CoA hydratase activity	2/335	10/14779	0.0204408	0.272184	0.247792	evm.TU.LG12.176/evm.TU.LG12.177	2
MF	GO:0016624	oxidoreductase activity, acting on the aldehyde or oxo group of donors, disulfide as acceptor	2/335	10/14779	0.0204408	0.272184	0.247792	evm.TU.LG10.82/evm.TU.LG20.480	2
MF	GO:0031730	CCR5 chemokine receptor binding	2/335	10/14779	0.0204408	0.272184	0.247792	evm.TU.LG12.463/evm.TU.LG15.257	2
BP	GO:0002468	dendritic cell antigen processing and presentation	2/379	10/16685	0.020527	0.31366	0.292189	evm.TU.LG12.142/evm.TU.LG22.864	2
BP	GO:0003400	regulation of COPII vesicle coating	2/379	10/16685	0.020527	0.31366	0.292189	evm.TU.LG1.1231/evm.TU.LG1.1232	2
BP	GO:0006787	porphyrin-containing compound catabolic process	2/379	10/16685	0.020527	0.31366	0.292189	evm.TU.LG1.311/evm.TU.LG18.847	2
BP	GO:0031284	positive regulation of guanylate cyclase activity	2/379	10/16685	0.020527	0.31366	0.292189	evm.TU.LG22.550/evm.TU.LG22.551	2
BP	GO:0031665	negative regulation of lipopolysaccharide-mediated signaling pathway	2/379	10/16685	0.020527	0.31366	0.292189	evm.TU.LG20.121/evm.TU.LG21.736	2
BP	GO:0032074	negative regulation of nuclease activity	2/379	10/16685	0.020527	0.31366	0.292189	evm.TU.LG22.643/evm.TU.LG24.59	2
BP	GO:0042167	heme catabolic process	2/379	10/16685	0.020527	0.31366	0.292189	evm.TU.LG1.311/evm.TU.LG18.847	2
BP	GO:0042851	L-alanine metabolic process	2/379	10/16685	0.020527	0.31366	0.292189	evm.TU.LG16.84/evm.TU.LG16.85	2
BP	GO:0046149	pigment catabolic process	2/379	10/16685	0.020527	0.31366	0.292189	evm.TU.LG1.311/evm.TU.LG18.847	2
BP	GO:0060312	regulation of blood vessel remodeling	2/379	10/16685	0.020527	0.31366	0.292189	evm.TU.LG17.694/evm.TU.LG17.695	2
BP	GO:0090113	regulation of ER to Golgi vesicle-mediated transport by GTP hydrolysis	2/379	10/16685	0.020527	0.31366	0.292189	evm.TU.LG1.1231/evm.TU.LG1.1232	2
BP	GO:0009068	aspartate family amino acid catabolic process	3/379	26/16685	0.0205297	0.31366	0.292189	evm.TU.LG13.232/evm.TU.LG3.421/evm.TU.LG3.786	3
BP	GO:0070723	response to cholesterol	3/379	26/16685	0.0205297	0.31366	0.292189	evm.TU.LG12.463/evm.TU.LG16.49/evm.TU.LG22.620	3
BP	GO:1901679	nucleotide transmembrane transport	3/379	26/16685	0.0205297	0.31366	0.292189	evm.TU.LG17.243/evm.TU.LG22.838/evm.TU.LG22.839	3
BP	GO:0002706	regulation of lymphocyte mediated immunity	8/379	149/16685	0.0206069	0.31366	0.292189	evm.TU.LG10.297/evm.TU.LG10.452/evm.TU.LG15.541/evm.TU.LG15.542/evm.TU.LG19.203/evm.TU.LG19.689/evm.TU.LG23.224/evm.TU.LG3.516	8
BP	GO:0030218	erythrocyte differentiation	9/379	178/16685	0.0206558	0.31366	0.292189	evm.TU.LG1.265/evm.TU.LG12.12/evm.TU.LG12.56/evm.TU.LG12.647/evm.TU.LG13.342/evm.TU.LG15.150/evm.TU.LG20.496/evm.TU.LG20.852/evm.TU.LG23.224	9
BP	GO:0051346	negative regulation of hydrolase activity	18/379	467/16685	0.0208435	0.315485	0.293889	evm.TU.LG10.433/evm.TU.LG12.142/evm.TU.LG13.37/evm.TU.LG15.437/evm.TU.LG17.696/evm.TU.LG17.909/evm.TU.LG2.8/evm.TU.LG2.252/evm.TU.LG2.257_evm.TU.LG2.258/evm.TU.LG20.311/evm.TU.LG21.149/evm.TU.LG21.674/evm.TU.LG22.375/evm.TU.LG22.550/evm.TU.LG22.551/evm.TU.LG22.643/evm.TU.LG23.203/evm.TU.LG24.59	18
CC	GO:0042827	platelet dense granule	3/367	27/16683	0.0208928	0.33267	0.316188	evm.TU.LG13.175/evm.TU.LG19.796/evm.TU.LG19.797	3
CC	GO:0070971	endoplasmic reticulum exit site	3/367	27/16683	0.0208928	0.33267	0.316188	evm.TU.LG1.1231/evm.TU.LG1.1232/evm.TU.LG17.138	3
MF	GO:0030545	signaling receptor regulator activity	12/335	271/14779	0.0210339	0.272184	0.247792	evm.TU.LG11.316/evm.TU.LG12.30/evm.TU.LG12.463/evm.TU.LG14.200/evm.TU.LG15.257/evm.TU.LG15.437/evm.TU.LG15.730/evm.TU.LG15.898/evm.TU.LG20.311/evm.TU.LG21.674/evm.TU.LG22.864/evm.TU.LG23.360	12
BP	GO:0003018	vascular process in circulatory system	11/379	239/16685	0.0210421	0.317112	0.295405	evm.TU.LG1.392/evm.TU.LG1.744/evm.TU.LG11.667/evm.TU.LG13.127/evm.TU.LG15.257/evm.TU.LG17.694/evm.TU.LG17.695/evm.TU.LG17.696/evm.TU.LG21.674/evm.TU.LG22.550/evm.TU.LG22.551	11
BP	GO:0019359	nicotinamide nucleotide biosynthetic process	6/379	95/16685	0.0211544	0.317112	0.295405	evm.TU.LG10.708/evm.TU.LG17.434/evm.TU.LG20.239/evm.TU.LG20.496/evm.TU.LG21.530/evm.TU.LG23.360	6
BP	GO:0019363	pyridine nucleotide biosynthetic process	6/379	95/16685	0.0211544	0.317112	0.295405	evm.TU.LG10.708/evm.TU.LG17.434/evm.TU.LG20.239/evm.TU.LG20.496/evm.TU.LG21.530/evm.TU.LG23.360	6
BP	GO:0071222	cellular response to lipopolysaccharide	9/379	179/16685	0.0213313	0.318743	0.296924	evm.TU.LG1.744/evm.TU.LG10.297/evm.TU.LG12.463/evm.TU.LG17.694/evm.TU.LG17.695/evm.TU.LG20.121/evm.TU.LG21.473/evm.TU.LG21.736/evm.TU.LG3.850	9
MF	GO:0005342	organic acid transmembrane transporter activity	10/335	210/14779	0.0216603	0.272184	0.247792	evm.TU.LG11.740/evm.TU.LG11.774/evm.TU.LG17.717/evm.TU.LG18.413/evm.TU.LG18.667/evm.TU.LG20.642/evm.TU.LG20.798/evm.TU.LG20.799/evm.TU.LG21.552/evm.TU.LG24.253	10
MF	GO:0046943	carboxylic acid transmembrane transporter activity	10/335	210/14779	0.0216603	0.272184	0.247792	evm.TU.LG11.740/evm.TU.LG11.774/evm.TU.LG17.717/evm.TU.LG18.413/evm.TU.LG18.667/evm.TU.LG20.642/evm.TU.LG20.798/evm.TU.LG20.799/evm.TU.LG21.552/evm.TU.LG24.253	10
BP	GO:0002026	regulation of the force of heart contraction	4/379	47/16685	0.0216945	0.321093	0.299113	evm.TU.LG1.392/evm.TU.LG13.60/evm.TU.LG22.550/evm.TU.LG22.551	4
BP	GO:0010922	positive regulation of phosphatase activity	4/379	47/16685	0.0216945	0.321093	0.299113	evm.TU.LG13.37/evm.TU.LG19.431/evm.TU.LG19.432/evm.TU.LG22.661	4
BP	GO:2000401	regulation of lymphocyte migration	4/379	47/16685	0.0216945	0.321093	0.299113	evm.TU.LG10.876/evm.TU.LG12.463/evm.TU.LG15.257/evm.TU.LG22.510	4
BP	GO:0000302	response to reactive oxygen species	15/379	369/16685	0.0219597	0.323993	0.301814	evm.TU.LG1.392/evm.TU.LG10.452/evm.TU.LG12.142/evm.TU.LG13.37/evm.TU.LG13.262/evm.TU.LG18.882/evm.TU.LG19.203/evm.TU.LG19.607/evm.TU.LG19.608/evm.TU.LG20.311/evm.TU.LG21.736/evm.TU.LG22.550/evm.TU.LG22.551/evm.TU.LG22.864/evm.TU.LG3.228	15
CC	GO:0005905	clathrin-coated pit	6/367	99/16683	0.0220593	0.33267	0.316188	evm.TU.LG14.901/evm.TU.LG18.165/evm.TU.LG19.203/evm.TU.LG21.820/evm.TU.LG22.721/evm.TU.LG4.128	6
BP	GO:0045582	positive regulation of T cell differentiation	6/379	96/16685	0.0221488	0.325754	0.303455	evm.TU.LG15.541/evm.TU.LG15.542/evm.TU.LG22.864/evm.TU.LG23.224/evm.TU.LG3.228/evm.TU.LG4.118	6
CC	GO:0009925	basal plasma membrane	17/367	451/16683	0.0223568	0.33267	0.316188	evm.TU.LG1.392/evm.TU.LG1.497/evm.TU.LG10.876/evm.TU.LG11.774/evm.TU.LG12.636/evm.TU.LG13.60/evm.TU.LG13.175/evm.TU.LG14.368/evm.TU.LG16.49/evm.TU.LG19.431/evm.TU.LG19.432/evm.TU.LG19.796/evm.TU.LG19.797/evm.TU.LG2.252/evm.TU.LG2.257_evm.TU.LG2.258/evm.TU.LG3.722/evm.TU.LG3.768	17
CC	GO:0016323	basolateral plasma membrane	17/367	451/16683	0.0223568	0.33267	0.316188	evm.TU.LG1.392/evm.TU.LG1.497/evm.TU.LG10.876/evm.TU.LG11.774/evm.TU.LG12.636/evm.TU.LG13.60/evm.TU.LG13.175/evm.TU.LG14.368/evm.TU.LG16.49/evm.TU.LG19.431/evm.TU.LG19.432/evm.TU.LG19.796/evm.TU.LG19.797/evm.TU.LG2.252/evm.TU.LG2.257_evm.TU.LG2.258/evm.TU.LG3.722/evm.TU.LG3.768	17
BP	GO:0046637	regulation of alpha-beta T cell differentiation	5/379	71/16685	0.0225892	0.325896	0.303587	evm.TU.LG15.541/evm.TU.LG15.542/evm.TU.LG22.864/evm.TU.LG23.224/evm.TU.LG4.118	5
BP	GO:0055078	sodium ion homeostasis	5/379	71/16685	0.0225892	0.325896	0.303587	evm.TU.LG1.392/evm.TU.LG12.400/evm.TU.LG13.60/evm.TU.LG17.696/evm.TU.LG21.674	5
BP	GO:0043491	protein kinase B signaling	13/379	305/16685	0.0225979	0.325896	0.303587	evm.TU.LG1.265/evm.TU.LG10.433/evm.TU.LG12.142/evm.TU.LG12.463/evm.TU.LG16.49/evm.TU.LG2.598/evm.TU.LG20.311/evm.TU.LG21.526/evm.TU.LG21.820/evm.TU.LG22.687/evm.TU.LG22.864/evm.TU.LG23.224/evm.TU.LG3.228	13
BP	GO:0006085	acetyl-CoA biosynthetic process	3/379	27/16685	0.0227159	0.325896	0.303587	evm.TU.LG10.82/evm.TU.LG14.172/evm.TU.LG2.485	3
BP	GO:0006862	nucleotide transport	3/379	27/16685	0.0227159	0.325896	0.303587	evm.TU.LG17.243/evm.TU.LG22.838/evm.TU.LG22.839	3
BP	GO:0007625	grooming behavior	3/379	27/16685	0.0227159	0.325896	0.303587	evm.TU.LG15.73/evm.TU.LG20.350/evm.TU.LG3.786	3
BP	GO:0014821	phasic smooth muscle contraction	3/379	27/16685	0.0227159	0.325896	0.303587	evm.TU.LG1.265/evm.TU.LG11.667/evm.TU.LG21.674	3
BP	GO:1902805	positive regulation of synaptic vesicle transport	3/379	27/16685	0.0227159	0.325896	0.303587	evm.TU.LG1.91/evm.TU.LG17.420/evm.TU.LG17.421	3
MF	GO:0008237	metallopeptidase activity	9/335	182/14779	0.023088	0.284752	0.259234	evm.TU.LG1.1289/evm.TU.LG15.813/evm.TU.LG16.330_evm.TU.LG16.331/evm.TU.LG17.146/evm.TU.LG19.689/evm.TU.LG20.472/evm.TU.LG20.872/evm.TU.LG20.898/evm.TU.LG21.108	9
BP	GO:0032655	regulation of interleukin-12 production	4/379	48/16685	0.0232554	0.331602	0.308903	evm.TU.LG10.297/evm.TU.LG12.142/evm.TU.LG19.203/evm.TU.LG22.864	4
BP	GO:0043370	regulation of CD4-positive, alpha-beta T cell differentiation	4/379	48/16685	0.0232554	0.331602	0.308903	evm.TU.LG15.541/evm.TU.LG15.542/evm.TU.LG22.864/evm.TU.LG23.224	4
CC	GO:0000275	mitochondrial proton-transporting ATP synthase complex, catalytic sector F(1)	2/367	11/16683	0.0232794	0.33267	0.316188	evm.TU.LG22.729/evm.TU.LG23.225	2
CC	GO:0045261	proton-transporting ATP synthase complex, catalytic core F(1)	2/367	11/16683	0.0232794	0.33267	0.316188	evm.TU.LG22.729/evm.TU.LG23.225	2
BP	GO:0070663	regulation of leukocyte proliferation	10/379	212/16685	0.0233485	0.331918	0.309197	evm.TU.LG10.297/evm.TU.LG17.740/evm.TU.LG18.882/evm.TU.LG19.431/evm.TU.LG19.432/evm.TU.LG2.494/evm.TU.LG21.736/evm.TU.LG22.864/evm.TU.LG3.850/evm.TU.LG4.118	10
BP	GO:0006164	purine nucleotide biosynthetic process	15/379	373/16685	0.0238949	0.335345	0.312389	evm.TU.LG10.82/evm.TU.LG10.708/evm.TU.LG14.172/evm.TU.LG15.73/evm.TU.LG17.434/evm.TU.LG17.696/evm.TU.LG2.485/evm.TU.LG20.350/evm.TU.LG20.496/evm.TU.LG21.460/evm.TU.LG21.530/evm.TU.LG22.550/evm.TU.LG22.551/evm.TU.LG22.729/evm.TU.LG23.225	15
BP	GO:0098659	inorganic cation import across plasma membrane	6/379	98/16685	0.024231	0.335345	0.312389	evm.TU.LG1.392/evm.TU.LG13.60/evm.TU.LG17.5/evm.TU.LG19.431/evm.TU.LG19.432/evm.TU.LG20.310	6
BP	GO:0099587	inorganic ion import across plasma membrane	6/379	98/16685	0.024231	0.335345	0.312389	evm.TU.LG1.392/evm.TU.LG13.60/evm.TU.LG17.5/evm.TU.LG19.431/evm.TU.LG19.432/evm.TU.LG20.310	6
BP	GO:0051896	regulation of protein kinase B signaling	12/379	276/16685	0.0243176	0.335345	0.312389	evm.TU.LG1.265/evm.TU.LG12.142/evm.TU.LG12.463/evm.TU.LG16.49/evm.TU.LG2.598/evm.TU.LG20.311/evm.TU.LG21.526/evm.TU.LG21.820/evm.TU.LG22.687/evm.TU.LG22.864/evm.TU.LG23.224/evm.TU.LG3.228	12
MF	GO:0003857	3-hydroxyacyl-CoA dehydrogenase activity	2/335	11/14779	0.0246135	0.298047	0.271337	evm.TU.LG12.176/evm.TU.LG12.177	2
BP	GO:0071216	cellular response to biotic stimulus	10/379	214/16685	0.024714	0.335345	0.312389	evm.TU.LG1.744/evm.TU.LG10.297/evm.TU.LG12.463/evm.TU.LG17.694/evm.TU.LG17.695/evm.TU.LG17.909/evm.TU.LG20.121/evm.TU.LG21.473/evm.TU.LG21.736/evm.TU.LG3.850	10
BP	GO:0010748	negative regulation of long-chain fatty acid import across plasma membrane	2/379	11/16685	0.0247164	0.335345	0.312389	evm.TU.LG10.433/evm.TU.LG12.142	2
BP	GO:0010897	negative regulation of triglyceride catabolic process	2/379	11/16685	0.0247164	0.335345	0.312389	evm.TU.LG10.433/evm.TU.LG18.186	2
BP	GO:0014827	intestine smooth muscle contraction	2/379	11/16685	0.0247164	0.335345	0.312389	evm.TU.LG1.265/evm.TU.LG11.667	2
BP	GO:0033015	tetrapyrrole catabolic process	2/379	11/16685	0.0247164	0.335345	0.312389	evm.TU.LG1.311/evm.TU.LG18.847	2
BP	GO:0051581	negative regulation of neurotransmitter uptake	2/379	11/16685	0.0247164	0.335345	0.312389	evm.TU.LG22.550/evm.TU.LG22.551	2
BP	GO:0070472	regulation of uterine smooth muscle contraction	2/379	11/16685	0.0247164	0.335345	0.312389	evm.TU.LG11.667/evm.TU.LG3.228	2
BP	GO:0070474	positive regulation of uterine smooth muscle contraction	2/379	11/16685	0.0247164	0.335345	0.312389	evm.TU.LG11.667/evm.TU.LG3.228	2
BP	GO:0090273	regulation of somatostatin secretion	2/379	11/16685	0.0247164	0.335345	0.312389	evm.TU.LG24.543/evm.TU.LG24.544	2
BP	GO:0140213	negative regulation of long-chain fatty acid import into cell	2/379	11/16685	0.0247164	0.335345	0.312389	evm.TU.LG10.433/evm.TU.LG12.142	2
BP	GO:0021533	cell differentiation in hindbrain	4/379	49/16685	0.0248829	0.335345	0.312389	evm.TU.LG1.307/evm.TU.LG2.598/evm.TU.LG2.804/evm.TU.LG2.805	4
BP	GO:0042558	pteridine-containing compound metabolic process	4/379	49/16685	0.0248829	0.335345	0.312389	evm.TU.LG12.277/evm.TU.LG18.413/evm.TU.LG23.270/evm.TU.LG23.509	4
BP	GO:0050892	intestinal absorption	4/379	49/16685	0.0248829	0.335345	0.312389	evm.TU.LG18.413/evm.TU.LG21.186/evm.TU.LG24.242/evm.TU.LG3.722	4
BP	GO:0035459	vesicle cargo loading	3/379	28/16685	0.0250236	0.335345	0.312389	evm.TU.LG1.1231/evm.TU.LG1.1232/evm.TU.LG17.138	3
BP	GO:0042492	gamma-delta T cell differentiation	3/379	28/16685	0.0250236	0.335345	0.312389	evm.TU.LG15.541/evm.TU.LG15.542/evm.TU.LG3.228	3
BP	GO:0043090	amino acid import	3/379	28/16685	0.0250236	0.335345	0.312389	evm.TU.LG20.798/evm.TU.LG20.799/evm.TU.LG24.253	3
BP	GO:0060612	adipose tissue development	5/379	73/16685	0.0251314	0.335827	0.312839	evm.TU.LG17.243/evm.TU.LG18.700/evm.TU.LG22.620/evm.TU.LG22.838/evm.TU.LG22.839	5
CC	GO:0005759	mitochondrial matrix	18/367	493/16683	0.0252821	0.340472	0.323604	evm.TU.LG10.82/evm.TU.LG12.176/evm.TU.LG12.177/evm.TU.LG12.277/evm.TU.LG13.112/evm.TU.LG14.172/evm.TU.LG15.813/evm.TU.LG18.537/evm.TU.LG18.882/evm.TU.LG19.203/evm.TU.LG19.453/evm.TU.LG20.239/evm.TU.LG20.480/evm.TU.LG22.729/evm.TU.LG23.225/evm.TU.LG23.509/evm.TU.LG24.59/evm.TU.LG3.850	18
BP	GO:0034767	positive regulation of ion transmembrane transport	11/379	246/16685	0.0253529	0.337822	0.314697	evm.TU.LG13.37/evm.TU.LG15.541/evm.TU.LG15.542/evm.TU.LG20.310/evm.TU.LG20.1041/evm.TU.LG21.674/evm.TU.LG22.11/evm.TU.LG22.550/evm.TU.LG22.551/evm.TU.LG23.89/evm.TU.LG24.541	11
CC	GO:0009898	cytoplasmic side of plasma membrane	14/367	354/16683	0.0254342	0.340472	0.323604	evm.TU.LG1.265/evm.TU.LG1.859/evm.TU.LG10.433/evm.TU.LG10.876/evm.TU.LG12.382/evm.TU.LG13.279/evm.TU.LG20.718/evm.TU.LG22.508/evm.TU.LG22.721/evm.TU.LG3.228/evm.TU.LG3.732/evm.TU.LG3.734/evm.TU.LG3.735/evm.TU.LG4.118	14
BP	GO:0009743	response to carbohydrate	17/379	444/16685	0.0256752	0.340791	0.317463	evm.TU.LG1.392/evm.TU.LG1.457/evm.TU.LG1.744/evm.TU.LG12.142/evm.TU.LG13.262/evm.TU.LG17.420/evm.TU.LG17.421/evm.TU.LG19.607/evm.TU.LG19.608/evm.TU.LG2.494/evm.TU.LG21.473/evm.TU.LG22.137/evm.TU.LG22.517/evm.TU.LG22.620/evm.TU.LG24.229/evm.TU.LG3.722/evm.TU.LG3.850	17
BP	GO:0034101	erythrocyte homeostasis	9/379	185/16685	0.0257215	0.340791	0.317463	evm.TU.LG1.265/evm.TU.LG12.12/evm.TU.LG12.56/evm.TU.LG12.647/evm.TU.LG13.342/evm.TU.LG15.150/evm.TU.LG20.496/evm.TU.LG20.852/evm.TU.LG23.224	9
BP	GO:0002687	positive regulation of leukocyte migration	7/379	127/16685	0.0259328	0.34262	0.319166	evm.TU.LG1.744/evm.TU.LG12.142/evm.TU.LG12.463/evm.TU.LG15.257/evm.TU.LG22.510/evm.TU.LG22.661/evm.TU.LG22.864	7
CC	GO:0042734	presynaptic membrane	10/367	223/16683	0.0261311	0.340472	0.323604	evm.TU.LG1.91/evm.TU.LG17.420/evm.TU.LG17.421/evm.TU.LG17.696/evm.TU.LG18.700/evm.TU.LG2.598/evm.TU.LG20.798/evm.TU.LG20.799/evm.TU.LG21.820/evm.TU.LG3.768	10
MF	GO:0031406	carboxylic acid binding	11/335	248/14779	0.0262137	0.304955	0.277626	evm.TU.LG10.452/evm.TU.LG12.753/evm.TU.LG19.215/evm.TU.LG22.11/evm.TU.LG22.137/evm.TU.LG22.550/evm.TU.LG22.551/evm.TU.LG22.553/evm.TU.LG23.270/evm.TU.LG24.253/evm.TU.LG3.631	11
MF	GO:0005125	cytokine activity	5/335	74/14779	0.0262208	0.304955	0.277626	evm.TU.LG12.463/evm.TU.LG15.257/evm.TU.LG15.898/evm.TU.LG22.864/evm.TU.LG23.360	5
BP	GO:0072525	pyridine-containing compound biosynthetic process	6/379	100/16685	0.0264404	0.346246	0.322544	evm.TU.LG10.708/evm.TU.LG17.434/evm.TU.LG20.239/evm.TU.LG20.496/evm.TU.LG21.530/evm.TU.LG23.360	6
BP	GO:0033013	tetrapyrrole metabolic process	5/379	74/16685	0.0264685	0.346246	0.322544	evm.TU.LG1.311/evm.TU.LG18.847/evm.TU.LG3.732/evm.TU.LG3.734/evm.TU.LG3.735	5
BP	GO:0042098	T cell proliferation	9/379	186/16685	0.026511	0.346246	0.322544	evm.TU.LG10.297/evm.TU.LG10.876/evm.TU.LG17.740/evm.TU.LG18.882/evm.TU.LG2.494/evm.TU.LG22.510/evm.TU.LG22.864/evm.TU.LG3.850/evm.TU.LG4.118	9
BP	GO:0071219	cellular response to molecule of bacterial origin	9/379	186/16685	0.026511	0.346246	0.322544	evm.TU.LG1.744/evm.TU.LG10.297/evm.TU.LG12.463/evm.TU.LG17.694/evm.TU.LG17.695/evm.TU.LG20.121/evm.TU.LG21.473/evm.TU.LG21.736/evm.TU.LG3.850	9
BP	GO:0021680	cerebellar Purkinje cell layer development	4/379	50/16685	0.0265774	0.346246	0.322544	evm.TU.LG1.307/evm.TU.LG17.909/evm.TU.LG2.804/evm.TU.LG2.805	4
BP	GO:0002449	lymphocyte mediated immunity	10/379	217/16685	0.0268687	0.34907	0.325175	evm.TU.LG10.297/evm.TU.LG10.338/evm.TU.LG10.452/evm.TU.LG15.541/evm.TU.LG15.542/evm.TU.LG19.203/evm.TU.LG19.689/evm.TU.LG20.350/evm.TU.LG23.224/evm.TU.LG3.516	10
MF	GO:0016645	oxidoreductase activity, acting on the CH-NH group of donors	3/335	29/14779	0.0272883	0.304955	0.277626	evm.TU.LG12.277/evm.TU.LG18.847/evm.TU.LG23.509	3
BP	GO:0002544	chronic inflammatory response	3/379	29/16685	0.0274527	0.351649	0.327578	evm.TU.LG12.142/evm.TU.LG15.257/evm.TU.LG21.736	3
BP	GO:0045019	negative regulation of nitric oxide biosynthetic process	3/379	29/16685	0.0274527	0.351649	0.327578	evm.TU.LG13.37/evm.TU.LG15.541/evm.TU.LG15.542	3
BP	GO:0046640	regulation of alpha-beta T cell proliferation	3/379	29/16685	0.0274527	0.351649	0.327578	evm.TU.LG10.297/evm.TU.LG3.850/evm.TU.LG4.118	3
BP	GO:1900426	positive regulation of defense response to bacterium	3/379	29/16685	0.0274527	0.351649	0.327578	evm.TU.LG17.420/evm.TU.LG17.421/evm.TU.LG20.751	3
BP	GO:1904406	negative regulation of nitric oxide metabolic process	3/379	29/16685	0.0274527	0.351649	0.327578	evm.TU.LG13.37/evm.TU.LG15.541/evm.TU.LG15.542	3
BP	GO:0051480	regulation of cytosolic calcium ion concentration	15/379	380/16685	0.0275856	0.351649	0.327578	evm.TU.LG1.392/evm.TU.LG12.463/evm.TU.LG15.541/evm.TU.LG15.542/evm.TU.LG20.310/evm.TU.LG21.674/evm.TU.LG22.11/evm.TU.LG22.550/evm.TU.LG22.551/evm.TU.LG22.864/evm.TU.LG24.541/evm.TU.LG24.543/evm.TU.LG24.544/evm.TU.LG3.228/evm.TU.LG3.900	15
MF	GO:0004497	monooxygenase activity	5/335	75/14779	0.0275912	0.304955	0.277626	evm.TU.LG1.311/evm.TU.LG15.731/evm.TU.LG22.550/evm.TU.LG22.551/evm.TU.LG23.270	5
BP	GO:0097530	granulocyte migration	6/379	101/16685	0.0275936	0.351649	0.327578	evm.TU.LG12.142/evm.TU.LG12.463/evm.TU.LG15.257/evm.TU.LG15.898/evm.TU.LG22.11/evm.TU.LG22.864	6
BP	GO:0002028	regulation of sodium ion transport	7/379	129/16685	0.0279318	0.352226	0.328115	evm.TU.LG1.392/evm.TU.LG10.433/evm.TU.LG12.400/evm.TU.LG13.60/evm.TU.LG21.674/evm.TU.LG22.550/evm.TU.LG22.551	7
BP	GO:0044242	cellular lipid catabolic process	12/379	282/16685	0.0280977	0.352226	0.328115	evm.TU.LG10.433/evm.TU.LG12.176/evm.TU.LG12.177/evm.TU.LG12.427/evm.TU.LG15.437/evm.TU.LG17.717/evm.TU.LG18.186/evm.TU.LG2.177/evm.TU.LG20.339/evm.TU.LG21.186/evm.TU.LG22.11/evm.TU.LG3.631	12
BP	GO:0050792	regulation of viral process	9/379	188/16685	0.0281412	0.352226	0.328115	evm.TU.LG10.452/evm.TU.LG12.463/evm.TU.LG15.257/evm.TU.LG2.8/evm.TU.LG2.804/evm.TU.LG2.805/evm.TU.LG20.179/evm.TU.LG22.96/evm.TU.LG3.516	9
BP	GO:0006099	tricarboxylic acid cycle	4/379	51/16685	0.0283394	0.352226	0.328115	evm.TU.LG10.82/evm.TU.LG13.386/evm.TU.LG20.239/evm.TU.LG20.480	4
BP	GO:0006986	response to unfolded protein	10/379	219/16685	0.0283779	0.352226	0.328115	evm.TU.LG10.452/evm.TU.LG11.123/evm.TU.LG17.138/evm.TU.LG17.909/evm.TU.LG19.203/evm.TU.LG20.280/evm.TU.LG20.751/evm.TU.LG22.137/evm.TU.LG22.375/evm.TU.LG3.580	10
MF	GO:0010181	FMN binding	2/335	12/14779	0.0290999	0.304955	0.277626	evm.TU.LG22.550/evm.TU.LG22.551	2
MF	GO:0015166	polyol transmembrane transporter activity	2/335	12/14779	0.0290999	0.304955	0.277626	evm.TU.LG11.774/evm.TU.LG19.841	2
BP	GO:0010216	maintenance of DNA methylation	2/379	12/16685	0.0292204	0.352226	0.328115	evm.TU.LG20.1120/evm.TU.LG21.233	2
BP	GO:0015886	heme transport	2/379	12/16685	0.0292204	0.352226	0.328115	evm.TU.LG12.12/evm.TU.LG18.413	2
BP	GO:0019388	galactose catabolic process	2/379	12/16685	0.0292204	0.352226	0.328115	evm.TU.LG17.434/evm.TU.LG22.508	2
BP	GO:0031282	regulation of guanylate cyclase activity	2/379	12/16685	0.0292204	0.352226	0.328115	evm.TU.LG22.550/evm.TU.LG22.551	2
BP	GO:0031914	negative regulation of synaptic plasticity	2/379	12/16685	0.0292204	0.352226	0.328115	evm.TU.LG17.420/evm.TU.LG17.421	2
BP	GO:0045906	negative regulation of vasoconstriction	2/379	12/16685	0.0292204	0.352226	0.328115	evm.TU.LG22.550/evm.TU.LG22.551	2
BP	GO:0055091	phospholipid homeostasis	2/379	12/16685	0.0292204	0.352226	0.328115	evm.TU.LG15.437/evm.TU.LG2.494	2
BP	GO:0070253	somatostatin secretion	2/379	12/16685	0.0292204	0.352226	0.328115	evm.TU.LG24.543/evm.TU.LG24.544	2
BP	GO:0071578	zinc ion import across plasma membrane	2/379	12/16685	0.0292204	0.352226	0.328115	evm.TU.LG19.431/evm.TU.LG19.432	2
BP	GO:0086023	adenylate cyclase-activating adrenergic receptor signaling pathway involved in heart process	2/379	12/16685	0.0292204	0.352226	0.328115	evm.TU.LG22.550/evm.TU.LG22.551	2
BP	GO:0099011	neuronal dense core vesicle exocytosis	2/379	12/16685	0.0292204	0.352226	0.328115	evm.TU.LG17.420/evm.TU.LG17.421	2
BP	GO:0099525	presynaptic dense core vesicle exocytosis	2/379	12/16685	0.0292204	0.352226	0.328115	evm.TU.LG17.420/evm.TU.LG17.421	2
BP	GO:1902093	positive regulation of flagellated sperm motility	2/379	12/16685	0.0292204	0.352226	0.328115	evm.TU.LG11.667/evm.TU.LG21.530	2
BP	GO:1903894	regulation of IRE1-mediated unfolded protein response	2/379	12/16685	0.0292204	0.352226	0.328115	evm.TU.LG17.909/evm.TU.LG22.375	2
BP	GO:1904994	regulation of leukocyte adhesion to vascular endothelial cell	2/379	12/16685	0.0292204	0.352226	0.328115	evm.TU.LG1.744/evm.TU.LG15.898	2
BP	GO:2000155	positive regulation of cilium-dependent cell motility	2/379	12/16685	0.0292204	0.352226	0.328115	evm.TU.LG11.667/evm.TU.LG21.530	2
BP	GO:0007596	blood coagulation	14/379	350/16685	0.0296049	0.353639	0.329431	evm.TU.LG1.457/evm.TU.LG10.303/evm.TU.LG12.142/evm.TU.LG17.696/evm.TU.LG19.689/evm.TU.LG20.460/evm.TU.LG21.473/evm.TU.LG22.510/evm.TU.LG22.661/evm.TU.LG23.224/evm.TU.LG23.316/evm.TU.LG23.319/evm.TU.LG3.199/evm.TU.LG3.228	14
MF	GO:0005283	amino acid:sodium symporter activity	3/335	30/14779	0.0298246	0.304955	0.277626	evm.TU.LG20.798/evm.TU.LG20.799/evm.TU.LG24.253	3
BP	GO:1902475	L-alpha-amino acid transmembrane transport	6/379	103/16685	0.0299986	0.353639	0.329431	evm.TU.LG11.740/evm.TU.LG18.667/evm.TU.LG20.798/evm.TU.LG20.799/evm.TU.LG21.674/evm.TU.LG24.253	6
BP	GO:0001553	luteinization	3/379	30/16685	0.0300029	0.353639	0.329431	evm.TU.LG13.262/evm.TU.LG19.607/evm.TU.LG19.608	3
BP	GO:0016059	deactivation of rhodopsin mediated signaling	3/379	30/16685	0.0300029	0.353639	0.329431	evm.TU.LG1.457/evm.TU.LG23.316/evm.TU.LG23.319	3
BP	GO:0032735	positive regulation of interleukin-12 production	3/379	30/16685	0.0300029	0.353639	0.329431	evm.TU.LG10.297/evm.TU.LG19.203/evm.TU.LG22.864	3
BP	GO:0032780	negative regulation of ATP-dependent activity	3/379	30/16685	0.0300029	0.353639	0.329431	evm.TU.LG13.37/evm.TU.LG2.8/evm.TU.LG21.149	3
BP	GO:0016082	synaptic vesicle priming	4/379	52/16685	0.0301693	0.353639	0.329431	evm.TU.LG1.91/evm.TU.LG17.420/evm.TU.LG17.421/evm.TU.LG3.768	4
BP	GO:0019432	triglyceride biosynthetic process	4/379	52/16685	0.0301693	0.353639	0.329431	evm.TU.LG12.427/evm.TU.LG13.37/evm.TU.LG17.809/evm.TU.LG2.494	4
BP	GO:0021697	cerebellar cortex formation	4/379	52/16685	0.0301693	0.353639	0.329431	evm.TU.LG1.307/evm.TU.LG2.598/evm.TU.LG2.804/evm.TU.LG2.805	4
BP	GO:0032615	interleukin-12 production	4/379	52/16685	0.0301693	0.353639	0.329431	evm.TU.LG10.297/evm.TU.LG12.142/evm.TU.LG19.203/evm.TU.LG22.864	4
BP	GO:0070207	protein homotrimerization	4/379	52/16685	0.0301693	0.353639	0.329431	evm.TU.LG12.636/evm.TU.LG19.535/evm.TU.LG20.798/evm.TU.LG20.799	4
BP	GO:0007204	positive regulation of cytosolic calcium ion concentration	15/379	385/16685	0.0304699	0.356269	0.331881	evm.TU.LG1.392/evm.TU.LG12.463/evm.TU.LG15.541/evm.TU.LG15.542/evm.TU.LG20.310/evm.TU.LG21.674/evm.TU.LG22.11/evm.TU.LG22.550/evm.TU.LG22.551/evm.TU.LG22.864/evm.TU.LG24.541/evm.TU.LG24.543/evm.TU.LG24.544/evm.TU.LG3.228/evm.TU.LG3.900	15
BP	GO:0036498	IRE1-mediated unfolded protein response	5/379	77/16685	0.0307488	0.357742	0.333253	evm.TU.LG17.138/evm.TU.LG17.909/evm.TU.LG20.280/evm.TU.LG22.137/evm.TU.LG22.375	5
BP	GO:0098927	vesicle-mediated transport between endosomal compartments	5/379	77/16685	0.0307488	0.357742	0.333253	evm.TU.LG1.932/evm.TU.LG1.933/evm.TU.LG10.876/evm.TU.LG2.252/evm.TU.LG2.257_evm.TU.LG2.258	5
MF	GO:0022853	active ion transmembrane transporter activity	15/335	387/14779	0.0309696	0.304955	0.277626	evm.TU.LG1.392/evm.TU.LG12.101/evm.TU.LG13.60/evm.TU.LG13.175/evm.TU.LG19.796/evm.TU.LG19.797/evm.TU.LG19.841/evm.TU.LG20.642/evm.TU.LG20.675/evm.TU.LG20.798/evm.TU.LG20.799/evm.TU.LG21.552/evm.TU.LG22.729/evm.TU.LG24.253/evm.TU.LG3.900	15
MF	GO:0016247	channel regulator activity	9/335	192/14779	0.0311412	0.304955	0.277626	evm.TU.LG1.457/evm.TU.LG12.400/evm.TU.LG14.652/evm.TU.LG2.598/evm.TU.LG21.674/evm.TU.LG22.550/evm.TU.LG22.551/evm.TU.LG24.541/evm.TU.LG3.295	9
MF	GO:0043177	organic acid binding	11/335	255/14779	0.0312391	0.304955	0.277626	evm.TU.LG10.452/evm.TU.LG12.753/evm.TU.LG19.215/evm.TU.LG22.11/evm.TU.LG22.137/evm.TU.LG22.550/evm.TU.LG22.551/evm.TU.LG22.553/evm.TU.LG23.270/evm.TU.LG24.253/evm.TU.LG3.631	11
BP	GO:0001909	leukocyte mediated cytotoxicity	6/379	104/16685	0.0312511	0.361785	0.33702	evm.TU.LG1.744/evm.TU.LG10.297/evm.TU.LG10.452/evm.TU.LG15.541/evm.TU.LG15.542/evm.TU.LG20.350	6
BP	GO:0015807	L-amino acid transport	6/379	104/16685	0.0312511	0.361785	0.33702	evm.TU.LG11.740/evm.TU.LG18.667/evm.TU.LG20.798/evm.TU.LG20.799/evm.TU.LG21.674/evm.TU.LG24.253	6
BP	GO:0045834	positive regulation of lipid metabolic process	10/379	223/16685	0.0315754	0.364143	0.339216	evm.TU.LG1.265/evm.TU.LG10.433/evm.TU.LG12.647/evm.TU.LG13.37/evm.TU.LG15.437/evm.TU.LG16.177/evm.TU.LG2.494/evm.TU.LG21.460/evm.TU.LG21.674/evm.TU.LG22.864	10
BP	GO:1903427	negative regulation of reactive oxygen species biosynthetic process	4/379	53/16685	0.0320675	0.364143	0.339216	evm.TU.LG13.37/evm.TU.LG15.541/evm.TU.LG15.542/evm.TU.LG19.203	4
CC	GO:0031965	nuclear membrane	13/367	331/16683	0.032071	0.399556	0.379761	evm.TU.LG10.941/evm.TU.LG12.64/evm.TU.LG12.427/evm.TU.LG18.205/evm.TU.LG19.304/evm.TU.LG2.598/evm.TU.LG2.825/evm.TU.LG20.179/evm.TU.LG22.550/evm.TU.LG22.551/evm.TU.LG22.687/evm.TU.LG23.196/evm.TU.LG4.47	13
BP	GO:0050766	positive regulation of phagocytosis	7/379	133/16685	0.0322379	0.364143	0.339216	evm.TU.LG10.452/evm.TU.LG10.890/evm.TU.LG11.105/evm.TU.LG17.694/evm.TU.LG17.695/evm.TU.LG22.661/evm.TU.LG24.541	7
BP	GO:0014047	glutamate secretion	5/379	78/16685	0.0322665	0.364143	0.339216	evm.TU.LG17.696/evm.TU.LG20.798/evm.TU.LG20.799/evm.TU.LG24.253/evm.TU.LG4.74	5
BP	GO:0032508	DNA duplex unwinding	5/379	78/16685	0.0322665	0.364143	0.339216	evm.TU.LG12.418/evm.TU.LG2.804/evm.TU.LG2.805/evm.TU.LG20.280/evm.TU.LG20.945	5
BP	GO:0032612	interleukin-1 production	5/379	78/16685	0.0322665	0.364143	0.339216	evm.TU.LG12.463/evm.TU.LG19.235/evm.TU.LG21.736/evm.TU.LG22.864/evm.TU.LG3.850	5
BP	GO:1990266	neutrophil migration	5/379	78/16685	0.0322665	0.364143	0.339216	evm.TU.LG12.463/evm.TU.LG15.257/evm.TU.LG15.898/evm.TU.LG22.11/evm.TU.LG22.864	5
MF	GO:0030742	GTP-dependent protein binding	3/335	31/14779	0.0324809	0.304955	0.277626	evm.TU.LG17.420/evm.TU.LG17.421/evm.TU.LG4.74	3
MF	GO:0051536	iron-sulfur cluster binding	3/335	31/14779	0.0324809	0.304955	0.277626	evm.TU.LG18.882/evm.TU.LG24.242/evm.TU.LG3.516	3
MF	GO:0051540	metal cluster binding	3/335	31/14779	0.0324809	0.304955	0.277626	evm.TU.LG18.882/evm.TU.LG24.242/evm.TU.LG3.516	3
BP	GO:0009165	nucleotide biosynthetic process	18/379	492/16685	0.0326557	0.364143	0.339216	evm.TU.LG10.82/evm.TU.LG10.708/evm.TU.LG12.753/evm.TU.LG14.172/evm.TU.LG15.73/evm.TU.LG17.434/evm.TU.LG17.696/evm.TU.LG2.485/evm.TU.LG20.239/evm.TU.LG20.350/evm.TU.LG20.496/evm.TU.LG21.460/evm.TU.LG21.530/evm.TU.LG22.550/evm.TU.LG22.551/evm.TU.LG22.729/evm.TU.LG23.225/evm.TU.LG23.360	18
BP	GO:0003352	regulation of cilium movement	3/379	31/16685	0.0326735	0.364143	0.339216	evm.TU.LG11.667/evm.TU.LG13.37/evm.TU.LG21.530	3
BP	GO:0006895	Golgi to endosome transport	3/379	31/16685	0.0326735	0.364143	0.339216	evm.TU.LG1.932/evm.TU.LG1.933/evm.TU.LG20.561	3
BP	GO:0007440	foregut morphogenesis	3/379	31/16685	0.0326735	0.364143	0.339216	evm.TU.LG1.497/evm.TU.LG11.166/evm.TU.LG16.435	3
BP	GO:0043372	positive regulation of CD4-positive, alpha-beta T cell differentiation	3/379	31/16685	0.0326735	0.364143	0.339216	evm.TU.LG15.541/evm.TU.LG15.542/evm.TU.LG22.864	3
BP	GO:0046629	gamma-delta T cell activation	3/379	31/16685	0.0326735	0.364143	0.339216	evm.TU.LG15.541/evm.TU.LG15.542/evm.TU.LG3.228	3
BP	GO:0046633	alpha-beta T cell proliferation	3/379	31/16685	0.0326735	0.364143	0.339216	evm.TU.LG10.297/evm.TU.LG3.850/evm.TU.LG4.118	3
BP	GO:0051156	glucose 6-phosphate metabolic process	3/379	31/16685	0.0326735	0.364143	0.339216	evm.TU.LG10.708/evm.TU.LG20.496/evm.TU.LG21.530	3
MF	GO:0015081	sodium ion transmembrane transporter activity	11/335	257/14779	0.0327931	0.304955	0.277626	evm.TU.LG1.392/evm.TU.LG12.101/evm.TU.LG13.60/evm.TU.LG19.535/evm.TU.LG19.841/evm.TU.LG20.642/evm.TU.LG20.675/evm.TU.LG20.798/evm.TU.LG20.799/evm.TU.LG24.253/evm.TU.LG3.900	11
BP	GO:0002705	positive regulation of leukocyte mediated immunity	7/379	134/16685	0.03338	0.364143	0.339216	evm.TU.LG10.297/evm.TU.LG10.452/evm.TU.LG15.541/evm.TU.LG15.542/evm.TU.LG19.203/evm.TU.LG23.224/evm.TU.LG3.516	7
MF	GO:0004252	serine-type endopeptidase activity	6/335	106/14779	0.0335002	0.304955	0.277626	evm.TU.LG10.303/evm.TU.LG18.487/evm.TU.LG19.689/evm.TU.LG21.473/evm.TU.LG22.210/evm.TU.LG22.643	6
MF	GO:0015179	L-amino acid transmembrane transporter activity	5/335	79/14779	0.0335234	0.304955	0.277626	evm.TU.LG11.740/evm.TU.LG18.667/evm.TU.LG20.798/evm.TU.LG20.799/evm.TU.LG24.253	5
MF	GO:0005179	hormone activity	4/335	54/14779	0.0337784	0.304955	0.277626	evm.TU.LG11.316/evm.TU.LG15.730/evm.TU.LG15.898/evm.TU.LG21.674	4
MF	GO:0043559	insulin binding	2/335	13/14779	0.0338839	0.304955	0.277626	evm.TU.LG19.203/evm.TU.LG21.108	2
MF	GO:0048185	activin binding	2/335	13/14779	0.0338839	0.304955	0.277626	evm.TU.LG13.342/evm.TU.LG16.49	2
BP	GO:0001768	establishment of T cell polarity	2/379	13/16685	0.0340228	0.364143	0.339216	evm.TU.LG22.510/evm.TU.LG22.864	2
BP	GO:0003096	renal sodium ion transport	2/379	13/16685	0.0340228	0.364143	0.339216	evm.TU.LG12.400/evm.TU.LG20.675	2
BP	GO:0003353	positive regulation of cilium movement	2/379	13/16685	0.0340228	0.364143	0.339216	evm.TU.LG11.667/evm.TU.LG21.530	2
BP	GO:0006522	alanine metabolic process	2/379	13/16685	0.0340228	0.364143	0.339216	evm.TU.LG16.84/evm.TU.LG16.85	2
BP	GO:0009078	pyruvate family amino acid metabolic process	2/379	13/16685	0.0340228	0.364143	0.339216	evm.TU.LG16.84/evm.TU.LG16.85	2
BP	GO:0015669	gas transport	2/379	13/16685	0.0340228	0.364143	0.339216	evm.TU.LG12.56/evm.TU.LG15.669	2
BP	GO:0031630	regulation of synaptic vesicle fusion to presynaptic active zone membrane	2/379	13/16685	0.0340228	0.364143	0.339216	evm.TU.LG1.91/evm.TU.LG4.74	2
BP	GO:0032616	interleukin-13 production	2/379	13/16685	0.0340228	0.364143	0.339216	evm.TU.LG23.224/evm.TU.LG3.850	2
BP	GO:0032656	regulation of interleukin-13 production	2/379	13/16685	0.0340228	0.364143	0.339216	evm.TU.LG23.224/evm.TU.LG3.850	2
BP	GO:0035457	cellular response to interferon-alpha	2/379	13/16685	0.0340228	0.364143	0.339216	evm.TU.LG2.8/evm.TU.LG23.224	2
BP	GO:0048209	regulation of vesicle targeting, to, from or within Golgi	2/379	13/16685	0.0340228	0.364143	0.339216	evm.TU.LG1.1231/evm.TU.LG1.1232	2
BP	GO:0061502	early endosome to recycling endosome transport	2/379	13/16685	0.0340228	0.364143	0.339216	evm.TU.LG2.252/evm.TU.LG2.257_evm.TU.LG2.258	2
BP	GO:0070778	L-aspartate transmembrane transport	2/379	13/16685	0.0340228	0.364143	0.339216	evm.TU.LG11.740/evm.TU.LG24.253	2
BP	GO:1901632	regulation of synaptic vesicle membrane organization	2/379	13/16685	0.0340228	0.364143	0.339216	evm.TU.LG1.91/evm.TU.LG4.74	2
BP	GO:1901678	iron coordination entity transport	2/379	13/16685	0.0340228	0.364143	0.339216	evm.TU.LG12.12/evm.TU.LG18.413	2
BP	GO:0050995	negative regulation of lipid catabolic process	4/379	54/16685	0.0340342	0.364143	0.339216	evm.TU.LG10.433/evm.TU.LG15.541/evm.TU.LG15.542/evm.TU.LG18.186	4
BP	GO:0043903	regulation of biological process involved in symbiotic interaction	10/379	226/16685	0.0341344	0.364143	0.339216	evm.TU.LG10.297/evm.TU.LG10.452/evm.TU.LG12.463/evm.TU.LG15.257/evm.TU.LG2.8/evm.TU.LG2.804/evm.TU.LG2.805/evm.TU.LG20.179/evm.TU.LG22.96/evm.TU.LG3.516	10
BP	GO:0050817	coagulation	14/379	357/16685	0.0341462	0.364143	0.339216	evm.TU.LG1.457/evm.TU.LG10.303/evm.TU.LG12.142/evm.TU.LG17.696/evm.TU.LG19.689/evm.TU.LG20.460/evm.TU.LG21.473/evm.TU.LG22.510/evm.TU.LG22.661/evm.TU.LG23.224/evm.TU.LG23.316/evm.TU.LG23.319/evm.TU.LG3.199/evm.TU.LG3.228	14
BP	GO:1903531	negative regulation of secretion by cell	11/379	258/16685	0.0341798	0.364143	0.339216	evm.TU.LG10.338/evm.TU.LG10.433/evm.TU.LG11.667/evm.TU.LG17.694/evm.TU.LG17.695/evm.TU.LG19.235/evm.TU.LG20.239/evm.TU.LG22.550/evm.TU.LG22.551/evm.TU.LG3.516/evm.TU.LG3.850	11
BP	GO:2001242	regulation of intrinsic apoptotic signaling pathway	9/379	195/16685	0.0344004	0.36566	0.34063	evm.TU.LG1.466/evm.TU.LG1.467/evm.TU.LG18.434/evm.TU.LG18.882/evm.TU.LG21.233/evm.TU.LG23.203/evm.TU.LG24.684/evm.TU.LG3.228/evm.TU.LG3.314	9
CC	GO:0005782	peroxisomal matrix	4/367	56/16683	0.0345534	0.399556	0.379761	evm.TU.LG19.203/evm.TU.LG19.772/evm.TU.LG21.108/evm.TU.LG3.786	4
CC	GO:0030120	vesicle coat	4/367	56/16683	0.0345534	0.399556	0.379761	evm.TU.LG1.1231/evm.TU.LG1.1232/evm.TU.LG14.901/evm.TU.LG17.138	4
CC	GO:0031907	microbody lumen	4/367	56/16683	0.0345534	0.399556	0.379761	evm.TU.LG19.203/evm.TU.LG19.772/evm.TU.LG21.108/evm.TU.LG3.786	4
BP	GO:1901293	nucleoside phosphate biosynthetic process	18/379	496/16685	0.0349321	0.37047	0.34511	evm.TU.LG10.82/evm.TU.LG10.708/evm.TU.LG12.753/evm.TU.LG14.172/evm.TU.LG15.73/evm.TU.LG17.434/evm.TU.LG17.696/evm.TU.LG2.485/evm.TU.LG20.239/evm.TU.LG20.350/evm.TU.LG20.496/evm.TU.LG21.460/evm.TU.LG21.530/evm.TU.LG22.550/evm.TU.LG22.551/evm.TU.LG22.729/evm.TU.LG23.225/evm.TU.LG23.360	18
BP	GO:0002699	positive regulation of immune effector process	10/379	227/16685	0.0350187	0.370549	0.345184	evm.TU.LG10.297/evm.TU.LG10.338/evm.TU.LG10.452/evm.TU.LG10.890/evm.TU.LG15.541/evm.TU.LG15.542/evm.TU.LG19.203/evm.TU.LG22.864/evm.TU.LG23.224/evm.TU.LG3.516	10
MF	GO:0005547	phosphatidylinositol-3,4,5-trisphosphate binding	5/335	80/14779	0.0351208	0.308958	0.28127	evm.TU.LG1.932/evm.TU.LG1.933/evm.TU.LG10.433/evm.TU.LG12.400/evm.TU.LG17.35_evm.TU.LG17.36	5
MF	GO:1901567	fatty acid derivative binding	3/335	32/14779	0.0352565	0.308958	0.28127	evm.TU.LG10.452/evm.TU.LG12.176/evm.TU.LG12.177	3
BP	GO:0015909	long-chain fatty acid transport	5/379	80/16685	0.0354402	0.371771	0.346322	evm.TU.LG10.433/evm.TU.LG12.142/evm.TU.LG17.717/evm.TU.LG20.339/evm.TU.LG22.11	5
BP	GO:0002369	T cell cytokine production	3/379	32/16685	0.0354639	0.371771	0.346322	evm.TU.LG10.297/evm.TU.LG23.224/evm.TU.LG3.516	3
BP	GO:0031640	killing of cells of another organism	3/379	32/16685	0.0354639	0.371771	0.346322	evm.TU.LG15.257/evm.TU.LG15.898/evm.TU.LG22.864	3
BP	GO:0044342	type B pancreatic cell proliferation	3/379	32/16685	0.0354639	0.371771	0.346322	evm.TU.LG13.262/evm.TU.LG19.607/evm.TU.LG19.608	3
BP	GO:0007599	hemostasis	14/379	359/16685	0.0355316	0.371771	0.346322	evm.TU.LG1.457/evm.TU.LG10.303/evm.TU.LG12.142/evm.TU.LG17.696/evm.TU.LG19.689/evm.TU.LG20.460/evm.TU.LG21.473/evm.TU.LG22.510/evm.TU.LG22.661/evm.TU.LG23.224/evm.TU.LG23.316/evm.TU.LG23.319/evm.TU.LG3.199/evm.TU.LG3.228	14
BP	GO:0002720	positive regulation of cytokine production involved in immune response	4/379	55/16685	0.0360697	0.374053	0.348448	evm.TU.LG15.541/evm.TU.LG15.542/evm.TU.LG23.224/evm.TU.LG3.516	4
BP	GO:0046638	positive regulation of alpha-beta T cell differentiation	4/379	55/16685	0.0360697	0.374053	0.348448	evm.TU.LG15.541/evm.TU.LG15.542/evm.TU.LG22.864/evm.TU.LG4.118	4
BP	GO:0048791	calcium ion-regulated exocytosis of neurotransmitter	4/379	55/16685	0.0360697	0.374053	0.348448	evm.TU.LG1.91/evm.TU.LG17.420/evm.TU.LG17.421/evm.TU.LG2.403	4
BP	GO:1904036	negative regulation of epithelial cell apoptotic process	4/379	55/16685	0.0360697	0.374053	0.348448	evm.TU.LG1.744/evm.TU.LG21.736/evm.TU.LG23.203/evm.TU.LG23.224	4
MF	GO:0015370	solute:sodium symporter activity	6/335	108/14779	0.0362186	0.313267	0.285193	evm.TU.LG19.841/evm.TU.LG20.642/evm.TU.LG20.675/evm.TU.LG20.798/evm.TU.LG20.799/evm.TU.LG24.253	6
BP	GO:0045807	positive regulation of endocytosis	14/379	360/16685	0.0362394	0.374981	0.349312	evm.TU.LG1.457/evm.TU.LG10.452/evm.TU.LG10.876/evm.TU.LG10.890/evm.TU.LG11.105/evm.TU.LG17.694/evm.TU.LG17.695/evm.TU.LG18.705/evm.TU.LG2.598/evm.TU.LG21.820/evm.TU.LG22.661/evm.TU.LG22.721/evm.TU.LG22.864/evm.TU.LG24.541	14
CC	GO:0001527	microfibril	2/367	14/16683	0.0368857	0.399556	0.379761	evm.TU.LG11.316/evm.TU.LG3.358	2
CC	GO:0046581	intercellular canaliculus	2/367	14/16683	0.0368857	0.399556	0.379761	evm.TU.LG18.337/evm.TU.LG19.689	2
CC	GO:0043679	axon terminus	15/367	408/16683	0.0369792	0.399556	0.379761	evm.TU.LG10.452/evm.TU.LG12.753/evm.TU.LG13.262/evm.TU.LG17.420/evm.TU.LG17.421/evm.TU.LG18.700/evm.TU.LG18.847/evm.TU.LG19.607/evm.TU.LG19.608/evm.TU.LG2.598/evm.TU.LG21.820/evm.TU.LG22.661/evm.TU.LG24.543/evm.TU.LG24.544/evm.TU.LG4.74	15
BP	GO:0001910	regulation of leukocyte mediated cytotoxicity	5/379	81/16685	0.0370968	0.382162	0.356002	evm.TU.LG1.744/evm.TU.LG10.297/evm.TU.LG10.452/evm.TU.LG15.541/evm.TU.LG15.542	5
BP	GO:0046326	positive regulation of glucose import	5/379	81/16685	0.0370968	0.382162	0.356002	evm.TU.LG10.433/evm.TU.LG20.798/evm.TU.LG20.799/evm.TU.LG21.674/evm.TU.LG22.721	5
BP	GO:0001818	negative regulation of cytokine production	11/379	262/16685	0.0375532	0.383453	0.357204	evm.TU.LG10.297/evm.TU.LG12.142/evm.TU.LG15.541/evm.TU.LG15.542/evm.TU.LG17.740/evm.TU.LG19.235/evm.TU.LG20.121/evm.TU.LG20.311/evm.TU.LG21.736/evm.TU.LG23.224/evm.TU.LG3.850	11
BP	GO:0002697	regulation of immune effector process	16/379	431/16685	0.0379271	0.383453	0.357204	evm.TU.LG1.744/evm.TU.LG10.297/evm.TU.LG10.338/evm.TU.LG10.452/evm.TU.LG10.890/evm.TU.LG15.541/evm.TU.LG15.542/evm.TU.LG17.694/evm.TU.LG17.695/evm.TU.LG19.203/evm.TU.LG19.689/evm.TU.LG2.8/evm.TU.LG21.736/evm.TU.LG22.864/evm.TU.LG23.224/evm.TU.LG3.516	16
MF	GO:0005328	neurotransmitter:sodium symporter activity	3/335	33/14779	0.0381504	0.317029	0.288618	evm.TU.LG20.798/evm.TU.LG20.799/evm.TU.LG24.253	3
BP	GO:0001659	temperature homeostasis	4/379	56/16685	0.038174	0.383453	0.357204	evm.TU.LG15.541/evm.TU.LG15.542/evm.TU.LG24.543/evm.TU.LG24.544	4
BP	GO:0032651	regulation of interleukin-1 beta production	4/379	56/16685	0.038174	0.383453	0.357204	evm.TU.LG12.463/evm.TU.LG21.736/evm.TU.LG22.864/evm.TU.LG3.850	4
BP	GO:0001819	positive regulation of cytokine production	15/379	397/16685	0.0382894	0.383453	0.357204	evm.TU.LG10.297/evm.TU.LG12.142/evm.TU.LG12.463/evm.TU.LG13.279/evm.TU.LG15.257/evm.TU.LG15.541/evm.TU.LG15.542/evm.TU.LG17.740/evm.TU.LG18.882/evm.TU.LG19.203/evm.TU.LG20.311/evm.TU.LG21.674/evm.TU.LG22.864/evm.TU.LG23.224/evm.TU.LG3.516	15
BP	GO:0001773	myeloid dendritic cell activation	3/379	33/16685	0.0383731	0.383453	0.357204	evm.TU.LG13.279/evm.TU.LG15.541/evm.TU.LG15.542	3
BP	GO:0001913	T cell mediated cytotoxicity	3/379	33/16685	0.0383731	0.383453	0.357204	evm.TU.LG10.297/evm.TU.LG10.452/evm.TU.LG20.350	3
BP	GO:0046636	negative regulation of alpha-beta T cell activation	3/379	33/16685	0.0383731	0.383453	0.357204	evm.TU.LG17.696/evm.TU.LG17.740/evm.TU.LG3.850	3
BP	GO:1902001	fatty acid transmembrane transport	3/379	33/16685	0.0383731	0.383453	0.357204	evm.TU.LG10.433/evm.TU.LG12.142/evm.TU.LG20.339	3
BP	GO:2000352	negative regulation of endothelial cell apoptotic process	3/379	33/16685	0.0383731	0.383453	0.357204	evm.TU.LG1.744/evm.TU.LG21.736/evm.TU.LG23.224	3
BP	GO:1903902	positive regulation of viral life cycle	5/379	82/16685	0.0388002	0.383453	0.357204	evm.TU.LG10.452/evm.TU.LG2.8/evm.TU.LG2.804/evm.TU.LG2.805/evm.TU.LG20.179	5
MF	GO:0003696	satellite DNA binding	2/335	14/14779	0.0389496	0.317029	0.288618	evm.TU.LG2.804/evm.TU.LG2.805	2
MF	GO:0004571	mannosyl-oligosaccharide 1,2-alpha-mannosidase activity	2/335	14/14779	0.0389496	0.317029	0.288618	evm.TU.LG1.817/evm.TU.LG12.38	2
MF	GO:0051539	4 iron, 4 sulfur cluster binding	2/335	14/14779	0.0389496	0.317029	0.288618	evm.TU.LG24.242/evm.TU.LG3.516	2
MF	GO:0051087	chaperone binding	7/335	139/14779	0.0390336	0.317029	0.288618	evm.TU.LG10.452/evm.TU.LG13.60/evm.TU.LG17.909/evm.TU.LG18.30_evm.TU.LG18.31/evm.TU.LG19.203/evm.TU.LG22.375/evm.TU.LG3.580	7
BP	GO:0002370	natural killer cell cytokine production	2/379	14/16685	0.0391078	0.383453	0.357204	evm.TU.LG15.541/evm.TU.LG15.542	2
BP	GO:0002727	regulation of natural killer cell cytokine production	2/379	14/16685	0.0391078	0.383453	0.357204	evm.TU.LG15.541/evm.TU.LG15.542	2
BP	GO:0002729	positive regulation of natural killer cell cytokine production	2/379	14/16685	0.0391078	0.383453	0.357204	evm.TU.LG15.541/evm.TU.LG15.542	2
BP	GO:0010746	regulation of long-chain fatty acid import across plasma membrane	2/379	14/16685	0.0391078	0.383453	0.357204	evm.TU.LG10.433/evm.TU.LG12.142	2
BP	GO:0032075	positive regulation of nuclease activity	2/379	14/16685	0.0391078	0.383453	0.357204	evm.TU.LG18.882/evm.TU.LG20.280	2
BP	GO:0032276	regulation of gonadotropin secretion	2/379	14/16685	0.0391078	0.383453	0.357204	evm.TU.LG11.667/evm.TU.LG13.342	2
BP	GO:0032660	regulation of interleukin-17 production	2/379	14/16685	0.0391078	0.383453	0.357204	evm.TU.LG10.297/evm.TU.LG3.850	2
BP	GO:0032693	negative regulation of interleukin-10 production	2/379	14/16685	0.0391078	0.383453	0.357204	evm.TU.LG10.297/evm.TU.LG17.740	2
BP	GO:0046719	regulation by virus of viral protein levels in host cell	2/379	14/16685	0.0391078	0.383453	0.357204	evm.TU.LG2.8/evm.TU.LG20.179	2
BP	GO:0051918	negative regulation of fibrinolysis	2/379	14/16685	0.0391078	0.383453	0.357204	evm.TU.LG12.142/evm.TU.LG3.199	2
BP	GO:0140131	positive regulation of lymphocyte chemotaxis	2/379	14/16685	0.0391078	0.383453	0.357204	evm.TU.LG12.463/evm.TU.LG15.257	2
BP	GO:0140212	regulation of long-chain fatty acid import into cell	2/379	14/16685	0.0391078	0.383453	0.357204	evm.TU.LG10.433/evm.TU.LG12.142	2
BP	GO:0002027	regulation of heart rate	8/379	169/16685	0.0393939	0.38545	0.359065	evm.TU.LG1.392/evm.TU.LG17.5/evm.TU.LG20.310/evm.TU.LG21.674/evm.TU.LG22.550/evm.TU.LG22.551/evm.TU.LG23.203/evm.TU.LG24.253	8
BP	GO:0001912	positive regulation of leukocyte mediated cytotoxicity	4/379	57/16685	0.0403473	0.393955	0.366987	evm.TU.LG10.297/evm.TU.LG10.452/evm.TU.LG15.541/evm.TU.LG15.542	4
BP	GO:0035264	multicellular organism growth	16/379	435/16685	0.0406812	0.396387	0.369253	evm.TU.LG10.433/evm.TU.LG11.885/evm.TU.LG12.12/evm.TU.LG13.342/evm.TU.LG14.920/evm.TU.LG17.243/evm.TU.LG17.809/evm.TU.LG18.186/evm.TU.LG2.494/evm.TU.LG20.798/evm.TU.LG20.799/evm.TU.LG21.674/evm.TU.LG22.838/evm.TU.LG22.839/evm.TU.LG3.912/evm.TU.LG4.62	16
BP	GO:0032890	regulation of organic acid transport	6/379	111/16685	0.0409746	0.398411	0.371138	evm.TU.LG10.433/evm.TU.LG12.142/evm.TU.LG15.730/evm.TU.LG17.696/evm.TU.LG21.674/evm.TU.LG3.850	6
MF	GO:0004181	metallocarboxypeptidase activity	3/335	34/14779	0.0411618	0.326354	0.297107	evm.TU.LG1.1289/evm.TU.LG20.872/evm.TU.LG20.898	3
MF	GO:0005416	amino acid:cation symporter activity	3/335	34/14779	0.0411618	0.326354	0.297107	evm.TU.LG20.798/evm.TU.LG20.799/evm.TU.LG24.253	3
BP	GO:0002717	positive regulation of natural killer cell mediated immunity	3/379	34/16685	0.0414	0.398411	0.371138	evm.TU.LG10.297/evm.TU.LG15.541/evm.TU.LG15.542	3
BP	GO:0045954	positive regulation of natural killer cell mediated cytotoxicity	3/379	34/16685	0.0414	0.398411	0.371138	evm.TU.LG10.297/evm.TU.LG15.541/evm.TU.LG15.542	3
BP	GO:0055069	zinc ion homeostasis	3/379	34/16685	0.0414	0.398411	0.371138	evm.TU.LG19.431/evm.TU.LG19.432/evm.TU.LG3.228	3
BP	GO:0071353	cellular response to interleukin-4	3/379	34/16685	0.0414	0.398411	0.371138	evm.TU.LG17.909/evm.TU.LG23.224/evm.TU.LG3.850	3
BP	GO:2000403	positive regulation of lymphocyte migration	3/379	34/16685	0.0414	0.398411	0.371138	evm.TU.LG12.463/evm.TU.LG15.257/evm.TU.LG22.510	3
BP	GO:0051209	release of sequestered calcium ion into cytosol	8/379	171/16685	0.0417473	0.400635	0.37321	evm.TU.LG1.392/evm.TU.LG12.463/evm.TU.LG22.550/evm.TU.LG22.551/evm.TU.LG22.864/evm.TU.LG24.541/evm.TU.LG3.228/evm.TU.LG3.900	8
CC	GO:0031597	cytosolic proteasome complex	2/367	15/16683	0.0419532	0.442507	0.420584	evm.TU.LG18.112/evm.TU.LG21.108	2
BP	GO:0002833	positive regulation of response to biotic stimulus	12/379	300/16685	0.0419789	0.400635	0.37321	evm.TU.LG1.568/evm.TU.LG1.744/evm.TU.LG10.297/evm.TU.LG15.541/evm.TU.LG15.542/evm.TU.LG17.420/evm.TU.LG17.421/evm.TU.LG17.740/evm.TU.LG19.203/evm.TU.LG20.751/evm.TU.LG21.736/evm.TU.LG3.516	12
BP	GO:0035065	regulation of histone acetylation	5/379	84/16685	0.0423482	0.400635	0.37321	evm.TU.LG20.1120/evm.TU.LG22.550/evm.TU.LG22.551/evm.TU.LG23.224/evm.TU.LG24.140	5
BP	GO:0015800	acidic amino acid transport	6/379	112/16685	0.042503	0.400635	0.37321	evm.TU.LG11.740/evm.TU.LG17.696/evm.TU.LG20.798/evm.TU.LG20.799/evm.TU.LG24.253/evm.TU.LG4.74	6
BP	GO:0045621	positive regulation of lymphocyte differentiation	6/379	112/16685	0.042503	0.400635	0.37321	evm.TU.LG15.541/evm.TU.LG15.542/evm.TU.LG22.864/evm.TU.LG23.224/evm.TU.LG3.228/evm.TU.LG4.118	6
BP	GO:0048524	positive regulation of viral process	6/379	112/16685	0.042503	0.400635	0.37321	evm.TU.LG10.452/evm.TU.LG2.8/evm.TU.LG2.804/evm.TU.LG2.805/evm.TU.LG20.179/evm.TU.LG22.96	6
BP	GO:0022400	regulation of rhodopsin mediated signaling pathway	4/379	58/16685	0.0425896	0.400635	0.37321	evm.TU.LG1.457/evm.TU.LG20.472/evm.TU.LG23.316/evm.TU.LG23.319	4
BP	GO:0046460	neutral lipid biosynthetic process	4/379	58/16685	0.0425896	0.400635	0.37321	evm.TU.LG12.427/evm.TU.LG13.37/evm.TU.LG17.809/evm.TU.LG2.494	4
BP	GO:0046463	acylglycerol biosynthetic process	4/379	58/16685	0.0425896	0.400635	0.37321	evm.TU.LG12.427/evm.TU.LG13.37/evm.TU.LG17.809/evm.TU.LG2.494	4
BP	GO:0060351	cartilage development involved in endochondral bone morphogenesis	4/379	58/16685	0.0425896	0.400635	0.37321	evm.TU.LG12.142/evm.TU.LG13.127/evm.TU.LG18.186/evm.TU.LG21.436	4
BP	GO:0051591	response to cAMP	8/379	172/16685	0.0429582	0.400635	0.37321	evm.TU.LG1.392/evm.TU.LG11.774/evm.TU.LG13.262/evm.TU.LG15.731/evm.TU.LG15.818/evm.TU.LG17.909/evm.TU.LG19.607/evm.TU.LG19.608	8
BP	GO:0002262	myeloid cell homeostasis	9/379	204/16685	0.0437766	0.400635	0.37321	evm.TU.LG1.265/evm.TU.LG12.12/evm.TU.LG12.56/evm.TU.LG12.647/evm.TU.LG13.342/evm.TU.LG15.150/evm.TU.LG20.496/evm.TU.LG20.852/evm.TU.LG23.224	9
BP	GO:1903038	negative regulation of leukocyte cell-cell adhesion	6/379	113/16685	0.0440668	0.400635	0.37321	evm.TU.LG15.541/evm.TU.LG15.542/evm.TU.LG15.898/evm.TU.LG17.696/evm.TU.LG17.740/evm.TU.LG3.850	6
BP	GO:0006641	triglyceride metabolic process	8/379	173/16685	0.0441921	0.400635	0.37321	evm.TU.LG10.433/evm.TU.LG12.427/evm.TU.LG13.37/evm.TU.LG15.437/evm.TU.LG17.809/evm.TU.LG18.186/evm.TU.LG2.494/evm.TU.LG3.631	8
BP	GO:0001956	positive regulation of neurotransmitter secretion	5/379	85/16685	0.0441931	0.400635	0.37321	evm.TU.LG1.91/evm.TU.LG11.667/evm.TU.LG17.420/evm.TU.LG17.421/evm.TU.LG17.696	5
BP	GO:1901607	alpha-amino acid biosynthetic process	5/379	85/16685	0.0441931	0.400635	0.37321	evm.TU.LG11.343/evm.TU.LG12.753/evm.TU.LG13.127/evm.TU.LG23.270/evm.TU.LG4.62	5
MF	GO:0008301	DNA binding, bending	2/335	15/14779	0.044282	0.339042	0.308658	evm.TU.LG2.804/evm.TU.LG2.805	2
MF	GO:0016628	oxidoreductase activity, acting on the CH-CH group of donors, NAD or NADP as acceptor	2/335	15/14779	0.044282	0.339042	0.308658	evm.TU.LG10.941/evm.TU.LG18.847	2
MF	GO:0008483	transaminase activity	3/335	35/14779	0.0442892	0.339042	0.308658	evm.TU.LG16.84/evm.TU.LG16.85/evm.TU.LG22.137	3
BP	GO:0001767	establishment of lymphocyte polarity	2/379	15/16685	0.04446	0.400635	0.37321	evm.TU.LG22.510/evm.TU.LG22.864	2
BP	GO:0002827	positive regulation of T-helper 1 type immune response	2/379	15/16685	0.04446	0.400635	0.37321	evm.TU.LG10.297/evm.TU.LG22.864	2
BP	GO:0002903	negative regulation of B cell apoptotic process	2/379	15/16685	0.04446	0.400635	0.37321	evm.TU.LG19.431/evm.TU.LG19.432	2
BP	GO:0030497	fatty acid elongation	2/379	15/16685	0.04446	0.400635	0.37321	evm.TU.LG20.179/evm.TU.LG21.460	2
BP	GO:0032831	positive regulation of CD4-positive, CD25-positive, alpha-beta regulatory T cell differentiation	2/379	15/16685	0.04446	0.400635	0.37321	evm.TU.LG15.541/evm.TU.LG15.542	2
BP	GO:0034199	activation of protein kinase A activity	2/379	15/16685	0.04446	0.400635	0.37321	evm.TU.LG11.316/evm.TU.LG20.460	2
BP	GO:0046641	positive regulation of alpha-beta T cell proliferation	2/379	15/16685	0.04446	0.400635	0.37321	evm.TU.LG10.297/evm.TU.LG4.118	2
BP	GO:0051095	regulation of helicase activity	2/379	15/16685	0.04446	0.400635	0.37321	evm.TU.LG2.8/evm.TU.LG20.945	2
BP	GO:0060134	prepulse inhibition	2/379	15/16685	0.04446	0.400635	0.37321	evm.TU.LG17.696/evm.TU.LG3.631	2
BP	GO:0072677	eosinophil migration	2/379	15/16685	0.04446	0.400635	0.37321	evm.TU.LG12.463/evm.TU.LG15.257	2
BP	GO:0072718	response to cisplatin	2/379	15/16685	0.04446	0.400635	0.37321	evm.TU.LG17.5/evm.TU.LG20.280	2
BP	GO:1901894	regulation of ATPase-coupled calcium transmembrane transporter activity	2/379	15/16685	0.04446	0.400635	0.37321	evm.TU.LG13.37/evm.TU.LG21.149	2
BP	GO:1903011	negative regulation of bone development	2/379	15/16685	0.04446	0.400635	0.37321	evm.TU.LG11.316/evm.TU.LG13.37	2
BP	GO:1903332	regulation of protein folding	2/379	15/16685	0.04446	0.400635	0.37321	evm.TU.LG10.452/evm.TU.LG17.909	2
BP	GO:0006760	folic acid-containing compound metabolic process	3/379	35/16685	0.0445435	0.400635	0.37321	evm.TU.LG12.277/evm.TU.LG18.413/evm.TU.LG23.509	3
BP	GO:0044539	long-chain fatty acid import into cell	3/379	35/16685	0.0445435	0.400635	0.37321	evm.TU.LG10.433/evm.TU.LG12.142/evm.TU.LG17.717	3
BP	GO:1903361	protein localization to basolateral plasma membrane	3/379	35/16685	0.0445435	0.400635	0.37321	evm.TU.LG10.876/evm.TU.LG11.885/evm.TU.LG12.400	3
BP	GO:2000516	positive regulation of CD4-positive, alpha-beta T cell activation	3/379	35/16685	0.0445435	0.400635	0.37321	evm.TU.LG15.541/evm.TU.LG15.542/evm.TU.LG22.864	3
BP	GO:2000351	regulation of endothelial cell apoptotic process	4/379	59/16685	0.0449009	0.403074	0.375482	evm.TU.LG1.744/evm.TU.LG12.142/evm.TU.LG21.736/evm.TU.LG23.224	4
BP	GO:0051283	negative regulation of sequestering of calcium ion	8/379	174/16685	0.0454492	0.407215	0.379339	evm.TU.LG1.392/evm.TU.LG12.463/evm.TU.LG22.550/evm.TU.LG22.551/evm.TU.LG22.864/evm.TU.LG24.541/evm.TU.LG3.228/evm.TU.LG3.900	8
BP	GO:0008654	phospholipid biosynthetic process	15/379	407/16685	0.0458343	0.409879	0.381822	evm.TU.LG1.265/evm.TU.LG12.427/evm.TU.LG12.647/evm.TU.LG16.213/evm.TU.LG16.285/evm.TU.LG17.809/evm.TU.LG18.337/evm.TU.LG2.494/evm.TU.LG2.727/evm.TU.LG20.311/evm.TU.LG22.11/evm.TU.LG23.316/evm.TU.LG23.319/evm.TU.LG3.162/evm.TU.LG3.228	15
BP	GO:0032392	DNA geometric change	5/379	86/16685	0.0460855	0.41134	0.383182	evm.TU.LG12.418/evm.TU.LG2.804/evm.TU.LG2.805/evm.TU.LG20.280/evm.TU.LG20.945	5
BP	GO:0006835	dicarboxylic acid transport	7/379	144/16685	0.0462988	0.412456	0.384222	evm.TU.LG11.740/evm.TU.LG17.696/evm.TU.LG18.413/evm.TU.LG20.798/evm.TU.LG20.799/evm.TU.LG24.253/evm.TU.LG4.74	7
MF	GO:0030544	Hsp70 protein binding	4/335	60/14779	0.0469404	0.355254	0.323417	evm.TU.LG18.882/evm.TU.LG22.375/evm.TU.LG24.140/evm.TU.LG3.580	4
BP	GO:0032496	response to lipopolysaccharide	14/379	374/16685	0.0472376	0.420019	0.391268	evm.TU.LG1.744/evm.TU.LG10.297/evm.TU.LG12.463/evm.TU.LG17.694/evm.TU.LG17.695/evm.TU.LG19.203/evm.TU.LG20.121/evm.TU.LG21.473/evm.TU.LG21.736/evm.TU.LG22.550/evm.TU.LG22.551/evm.TU.LG24.543/evm.TU.LG24.544/evm.TU.LG3.850	14
BP	GO:0050727	regulation of inflammatory response	13/379	340/16685	0.047559	0.422075	0.393183	evm.TU.LG10.297/evm.TU.LG12.463/evm.TU.LG17.694/evm.TU.LG17.695/evm.TU.LG17.696/evm.TU.LG19.203/evm.TU.LG19.215/evm.TU.LG19.235/evm.TU.LG20.311/evm.TU.LG21.674/evm.TU.LG21.736/evm.TU.LG22.661/evm.TU.LG23.224	13
BP	GO:0060037	pharyngeal system development	3/379	36/16685	0.0478022	0.423202	0.394233	evm.TU.LG12.647/evm.TU.LG16.49/evm.TU.LG23.224	3
BP	GO:0051606	detection of stimulus	17/379	480/16685	0.047867	0.423202	0.394233	evm.TU.LG1.265/evm.TU.LG1.392/evm.TU.LG1.457/evm.TU.LG11.667/evm.TU.LG12.64/evm.TU.LG13.112/evm.TU.LG16.49/evm.TU.LG18.882/evm.TU.LG19.689/evm.TU.LG20.472/evm.TU.LG20.918/evm.TU.LG22.375/evm.TU.LG22.661/evm.TU.LG23.316/evm.TU.LG23.319/evm.TU.LG23.451/evm.TU.LG24.541	17
BP	GO:0006869	lipid transport	16/379	445/16685	0.048191	0.425263	0.396152	evm.TU.LG10.433/evm.TU.LG11.774/evm.TU.LG12.142/evm.TU.LG13.175/evm.TU.LG14.368/evm.TU.LG15.730/evm.TU.LG17.717/evm.TU.LG19.603/evm.TU.LG19.796/evm.TU.LG19.797/evm.TU.LG2.598/evm.TU.LG20.339/evm.TU.LG20.642/evm.TU.LG21.186/evm.TU.LG21.674/evm.TU.LG22.11	16
BP	GO:0030072	peptide hormone secretion	15/379	410/16685	0.0482894	0.425328	0.396213	evm.TU.LG10.433/evm.TU.LG11.667/evm.TU.LG12.382/evm.TU.LG13.262/evm.TU.LG19.607/evm.TU.LG19.608/evm.TU.LG19.689/evm.TU.LG21.820/evm.TU.LG22.550/evm.TU.LG22.551/evm.TU.LG22.620/evm.TU.LG24.229/evm.TU.LG24.543/evm.TU.LG24.544/evm.TU.LG3.722	15
BP	GO:0030317	flagellated sperm motility	6/379	116/16685	0.0489723	0.43043	0.400965	evm.TU.LG11.667/evm.TU.LG12.294/evm.TU.LG13.37/evm.TU.LG2.825/evm.TU.LG21.530/evm.TU.LG22.200	6
BP	GO:0043506	regulation of JUN kinase activity	7/379	146/16685	0.0492181	0.43043	0.400965	evm.TU.LG13.127/evm.TU.LG14.735/evm.TU.LG18.882/evm.TU.LG20.179/evm.TU.LG21.526/evm.TU.LG22.864/evm.TU.LG24.274	7
MF	GO:0030507	spectrin binding	4/335	61/14779	0.0493742	0.369012	0.335942	evm.TU.LG13.262/evm.TU.LG19.607/evm.TU.LG19.608/evm.TU.LG22.919	4
CC	GO:0031253	cell projection membrane	17/367	498/16683	0.0496123	0.487341	0.463197	evm.TU.LG1.457/evm.TU.LG10.433/evm.TU.LG10.876/evm.TU.LG11.957/evm.TU.LG17.696/evm.TU.LG17.717/evm.TU.LG18.413/evm.TU.LG18.882/evm.TU.LG19.689/evm.TU.LG2.8/evm.TU.LG2.252/evm.TU.LG2.257_evm.TU.LG2.258/evm.TU.LG2.825/evm.TU.LG20.718/evm.TU.LG20.798/evm.TU.LG20.799/evm.TU.LG3.722	17
BP	GO:0032944	regulation of mononuclear cell proliferation	9/379	209/16685	0.0496628	0.43043	0.400965	evm.TU.LG10.297/evm.TU.LG17.740/evm.TU.LG18.882/evm.TU.LG19.431/evm.TU.LG19.432/evm.TU.LG2.494/evm.TU.LG22.864/evm.TU.LG3.850/evm.TU.LG4.118	9
BP	GO:0034219	carbohydrate transmembrane transport	9/379	209/16685	0.0496628	0.43043	0.400965	evm.TU.LG1.457/evm.TU.LG10.433/evm.TU.LG11.774/evm.TU.LG20.798/evm.TU.LG20.799/evm.TU.LG21.674/evm.TU.LG22.11/evm.TU.LG22.721/evm.TU.LG3.722	9
BP	GO:0050670	regulation of lymphocyte proliferation	9/379	209/16685	0.0496628	0.43043	0.400965	evm.TU.LG10.297/evm.TU.LG17.740/evm.TU.LG18.882/evm.TU.LG19.431/evm.TU.LG19.432/evm.TU.LG2.494/evm.TU.LG22.864/evm.TU.LG3.850/evm.TU.LG4.118	9
BP	GO:0030195	negative regulation of blood coagulation	4/379	61/16685	0.0497301	0.43043	0.400965	evm.TU.LG12.142/evm.TU.LG19.689/evm.TU.LG21.473/evm.TU.LG3.199	4
BP	GO:1900047	negative regulation of hemostasis	4/379	61/16685	0.0497301	0.43043	0.400965	evm.TU.LG12.142/evm.TU.LG19.689/evm.TU.LG21.473/evm.TU.LG3.199	4
MF	GO:0016641	oxidoreductase activity, acting on the CH-NH2 group of donors, oxygen as acceptor	2/335	16/14779	0.0498664	0.369012	0.335942	evm.TU.LG16.32/evm.TU.LG3.786	2

## Sheet: KEGG
ID	Description	GeneRatio	BgRatio	pvalue	p.adjust	qvalue	geneID	Count
ko04090	CD molecules [BR:ko04090]	22/270	310/11658	3.09e-06	0.000932515	0.000880835	evm.TU.LG1.9/evm.TU.LG1.265/evm.TU.LG1.869/evm.TU.LG1.1178/evm.TU.LG10.338/evm.TU.LG11.568/evm.TU.LG12.56/evm.TU.LG13.129/evm.TU.LG13.279/evm.TU.LG14.1087/evm.TU.LG17.740/evm.TU.LG18.49/evm.TU.LG19.181/evm.TU.LG19.235/evm.TU.LG19.910/evm.TU.LG2.781/evm.TU.LG22.3/evm.TU.LG22.21/evm.TU.LG22.661/evm.TU.LG24.132/evm.TU.LG3.199/evm.TU.LG3.651	22
ko00062	Fatty acid elongation	6/270	32/11658	7.97e-05	0.0114538	0.010819	evm.TU.LG12.41/evm.TU.LG12.176/evm.TU.LG12.177/evm.TU.LG20.179/evm.TU.LG20.948/evm.TU.LG21.460	6
ko04940	Type I diabetes mellitus	6/270	34/11658	0.000113779	0.0114538	0.010819	evm.TU.LG10.297/evm.TU.LG13.262/evm.TU.LG19.203/evm.TU.LG19.607/evm.TU.LG19.608/evm.TU.LG3.855	6
ko00330	Arginine and proline metabolism	7/270	55/11658	0.000259409	0.0195854	0.0184999	evm.TU.LG10.94/evm.TU.LG11.343/evm.TU.LG16.32/evm.TU.LG22.550/evm.TU.LG22.551/evm.TU.LG3.850/evm.TU.LG4.62	7
ko04064	NF-kappa B signaling pathway	8/270	79/11658	0.000469593	0.0283634	0.0267915	evm.TU.LG19.181/evm.TU.LG21.473/evm.TU.LG21.736/evm.TU.LG22.719/evm.TU.LG22.864/evm.TU.LG3.228/evm.TU.LG3.682/evm.TU.LG3.855	8
ko00260	Glycine, serine and threonine metabolism	6/270	49/11658	0.000884912	0.0386451	0.0365033	evm.TU.LG11.343/evm.TU.LG13.127/evm.TU.LG13.232/evm.TU.LG20.496/evm.TU.LG21.530/evm.TU.LG4.62	6
ko00220	Arginine biosynthesis	5/270	33/11658	0.000895746	0.0386451	0.0365033	evm.TU.LG16.84/evm.TU.LG16.85/evm.TU.LG22.550/evm.TU.LG22.551/evm.TU.LG3.850	5
ko01004	Lipid biosynthesis proteins [BR:ko01004]	8/270	90/11658	0.00112148	0.0395916	0.0373975	evm.TU.LG12.41/evm.TU.LG17.717/evm.TU.LG17.809/evm.TU.LG2.494/evm.TU.LG20.179/evm.TU.LG20.948/evm.TU.LG21.460/evm.TU.LG22.620	8
ko05134	Legionellosis	5/270	35/11658	0.00117988	0.0395916	0.0373975	evm.TU.LG10.297/evm.TU.LG10.452/evm.TU.LG14.359/evm.TU.LG14.1087/evm.TU.LG19.203	5
ko04640	Hematopoietic cell lineage	6/270	62/11658	0.00302922	0.0914825	0.0864125	evm.TU.LG1.265/evm.TU.LG13.279/evm.TU.LG17.430/evm.TU.LG19.235/evm.TU.LG22.661/evm.TU.LG23.377	6
ko01040	Biosynthesis of unsaturated fatty acids	4/270	31/11658	0.00541128	0.144906	0.136875	evm.TU.LG12.41/evm.TU.LG20.179/evm.TU.LG20.948/evm.TU.LG21.460	4
ko04060	Cytokine-cytokine receptor interaction	9/270	142/11658	0.00575786	0.144906	0.136875	evm.TU.LG10.297/evm.TU.LG10.338/evm.TU.LG15.898/evm.TU.LG17.430/evm.TU.LG19.181/evm.TU.LG19.235/evm.TU.LG19.345/evm.TU.LG2.781/evm.TU.LG22.864	9
ko00561	Glycerolipid metabolism	6/270	75/11658	0.00773762	0.179751	0.169789	evm.TU.LG12.427/evm.TU.LG17.809/evm.TU.LG2.494/evm.TU.LG20.839/evm.TU.LG23.316/evm.TU.LG23.319	6
ko05230	Central carbon metabolism in cancer	6/270	78/11658	0.00932157	0.20108	0.189936	evm.TU.LG1.265/evm.TU.LG10.82/evm.TU.LG10.433/evm.TU.LG18.49/evm.TU.LG20.239/evm.TU.LG21.530	6
ko05169	Epstein-Barr virus infection	10/270	186/11658	0.0113665	0.228845	0.216163	evm.TU.LG10.433/evm.TU.LG14.1087/evm.TU.LG18.112/evm.TU.LG19.910/evm.TU.LG2.256/evm.TU.LG21.736/evm.TU.LG22.719/evm.TU.LG23.203/evm.TU.LG3.682/evm.TU.LG3.855	10
ko05162	Measles	7/270	108/11658	0.0126747	0.239236	0.225977	evm.TU.LG10.297/evm.TU.LG10.433/evm.TU.LG10.452/evm.TU.LG14.359/evm.TU.LG14.1087/evm.TU.LG21.736/evm.TU.LG3.855	7
ko05235	PD-L1 expression and PD-1 checkpoint pathway in cancer	6/270	87/11658	0.0154461	0.272892	0.257768	evm.TU.LG10.433/evm.TU.LG14.1087/evm.TU.LG17.740/evm.TU.LG19.910/evm.TU.LG3.228/evm.TU.LG3.855	6
ko04050	Cytokine receptors [BR:ko04050]	6/270	88/11658	0.0162651	0.272892	0.257768	evm.TU.LG10.338/evm.TU.LG17.430/evm.TU.LG19.235/evm.TU.LG19.345/evm.TU.LG2.781/evm.TU.LG20.121	6
ko05321	Inflammatory bowel disease	4/270	44/11658	0.0184842	0.281295	0.265706	evm.TU.LG10.297/evm.TU.LG14.1087/evm.TU.LG2.781/evm.TU.LG3.855	4
ko01002	Peptidases and inhibitors [BR:ko01002]	18/270	454/11658	0.0186288	0.281295	0.265706	evm.TU.LG10.303/evm.TU.LG10.311/evm.TU.LG11.428/evm.TU.LG11.430/evm.TU.LG12.753/evm.TU.LG14.358/evm.TU.LG17.82/evm.TU.LG18.487/evm.TU.LG2.572/evm.TU.LG20.472/evm.TU.LG21.108/evm.TU.LG21.473/evm.TU.LG21.674/evm.TU.LG21.736/evm.TU.LG22.3/evm.TU.LG22.21/evm.TU.LG22.137/evm.TU.LG23.241	18
ko00460	Cyanoamino acid metabolism	2/270	10/11658	0.021272	0.305911	0.288958	evm.TU.LG22.3/evm.TU.LG22.21	2
ko01524	Platinum drug resistance	5/270	76/11658	0.0313098	0.419782	0.396518	evm.TU.LG10.433/evm.TU.LG17.5/evm.TU.LG2.804/evm.TU.LG2.805/evm.TU.LG23.203	5
ko00480	Glutathione metabolism	4/270	52/11658	0.0319702	0.419782	0.396518	evm.TU.LG10.94/evm.TU.LG20.239/evm.TU.LG22.3/evm.TU.LG22.21	4
ko05218	Melanoma	5/270	78/11658	0.0344883	0.433978	0.409927	evm.TU.LG10.433/evm.TU.LG18.49/evm.TU.LG20.311/evm.TU.LG23.203/evm.TU.LG3.682	5
ko04612	Antigen processing and presentation	4/270	55/11658	0.0381913	0.443358	0.418788	evm.TU.LG10.452/evm.TU.LG14.359/evm.TU.LG17.909/evm.TU.LG3.855	4
ko00590	Arachidonic acid metabolism	3/270	33/11658	0.0402104	0.443358	0.418788	evm.TU.LG22.3/evm.TU.LG22.11/evm.TU.LG22.21	3
ko00280	Valine, leucine and isoleucine degradation	4/270	56/11658	0.0404084	0.443358	0.418788	evm.TU.LG12.176/evm.TU.LG12.177/evm.TU.LG19.453/evm.TU.LG22.620	4
ko04151	PI3K-Akt signaling pathway	13/270	327/11658	0.0411061	0.443358	0.418788	evm.TU.LG1.265/evm.TU.LG10.433/evm.TU.LG11.957/evm.TU.LG14.185/evm.TU.LG14.1087/evm.TU.LG18.49/evm.TU.LG20.311/evm.TU.LG21.436/evm.TU.LG21.538/evm.TU.LG22.661/evm.TU.LG22.835/evm.TU.LG23.203/evm.TU.LG23.377	13
ko05144	Malaria	3/270	34/11658	0.0433706	0.451652	0.426622	evm.TU.LG14.1087/evm.TU.LG20.311/evm.TU.LG3.855	3
ko04141	Protein processing in endoplasmic reticulum	8/270	172/11658	0.0467965	0.462646	0.437007	evm.TU.LG1.614/evm.TU.LG1.1231/evm.TU.LG1.1232/evm.TU.LG10.452/evm.TU.LG12.38/evm.TU.LG14.359/evm.TU.LG17.138/evm.TU.LG17.909	8
ko04978	Mineral absorption	4/270	59/11658	0.0474902	0.462646	0.437007	evm.TU.LG1.392/evm.TU.LG13.60/evm.TU.LG17.5/evm.TU.LG2.719	4
ko04052	Cytokines and neuropeptides [BR:ko04052]	8/270	177/11658	0.047701	0.468071	0.442131	evm.TU.LG10.297/evm.TU.LG15.898/evm.TU.LG19.181/evm.TU.LG20.311/evm.TU.LG21.674/evm.TU.LG22.864/evm.TU.LG23.360/evm.TU.LG23.377	8
